# Supplementary material for: Integrated physiological, multi-omics analyses reveal key factors underlying seed abortion in Dimocarpus longan
Source: Front Plant Sci. 2026 Mar 2;17:1778131. doi: 10.3389/fpls.2026.1778131 (PMC12990130; doi:10.3389/fpls.2026.1778131)
Supplement: Supplementary file 2 [file DataSheet1.xlsx]

## Sheet: Sheet1
Table S1 Information and primers of eight embryo-abortion–related genes
Gene ID	Annotation	Mechanistic axis	Gene sequence	Transcript sequence	Primer pair	Forward (5'-3')	Reverse (5'-3')
Dlo_001166.1	Alpha amylase	Carbon supply	GGTGTGAACAGGGCCGTTGATAACCTATAAAAGACACGGAATCACCCGCTTAATCAACGCCAAAGACAAGCTACGAGAATGAGTCAGCTTACTTCACTTTGCTTTGTCTCTCTTTTTCTCTTTGTCTTCCCGGCTTTCACGTCTCCTACCTTGTTATTTCAGGTAAGGCATGTGATTGACTGGCTCTTGATCACTTGTTTAAGCATCTGTCCTTAGTACAAGCATAGGAAAACTGTTGACACTTGATTTTGGTCAACCCGGTTCTTCAAGCCCAATACCAGCGATACGACAAACCACACACGAAACACACAATACCAAGACCAAAACTAACAAGACGCAACCAGATTTTTTACGTGGTTCGGCAAGTATAATGGCCTACATCCACGACAATTACCCCTT…	AACGAAACTAGTGAAGGGAACTAGATGAAATTTAGTCTATATTTTTCTTAGTTCATGAAGTTTCCTTTATTCAAATATATTTCTTCAATCAAAGATATTTCAAAGTGGATTTTTCTTTGGTCGTTTGCATGATTATTCTTCATTTCCATAATTTTCTTGTTTGTTAATTGCCTACATTAACGGGATGGAATGTTGCAATTATCACGTGTCTGGTGTGAACAGGGCCGTTGATAACCTATAAAAGACACGGAATCACCCGCTTAATCAACGCCAAAGACAAGCTACGAGAATGAGTCAGCTTACTTCACTTTGCTTTGTCTCTCTTTTTCTCTTTGTCTTCCCGGCTTTCACGTCTCCTACCTTGTTATTTCAGGGATTCAACTGGGAATCGAGTAACAA…	P1	ATCACCCGCTTAATCAACGC	CGATTCCCAGTTGAATCCCT
Dlo_002012.1	Respiratory burst oxidase homolog (RBOH)	Redox/ROS signaling	AAAAAAAAAAAAAAAACCCACACACACTCGATACATATTTTGTATATATATATATATACCCCGTCATCACAAGAAAGAACATTAAAAGAGATCACTGTTATAAATCAACTACAGCCCATCAAAGTCTTTGATTGATCCCTGGTGGGTTTGATAAAAAATGATCAGAAACGAGGATGTGAGAGGAGCATATTCCGATAACAACTCTGACACGGAGAGTATTGGAAGCGACAGAACAGCTTTTAGTGGATCACTTGGAGCTCCTCTCCACAACAACAAAAGAGCTTCTAGAAAAAGCGCCAGGTTCAATCTTGATCCAGAGATCATAACCACCCCCAACAACCCTACTACTTCTACTGATCATGAAGCCTACGTCGAGATTACTTTAGATATCGGCGACGA…	AAAAAAAAAAAAAAAACCCACACACACTCGATACATATTTTGTATATATATATATATACCCCGTCATCACAAGAAAGAACATTAAAAGAGATCACTGTTATAAATCAACTACAGCCCATCAAAGTCTTTGATTGATCCCTGGTGGGTTTGATAAAAAATGATCAGAAACGAGGATGTGAGAGGAGCATATTCCGATAACAACTCTGACACGGAGAGTATTGGAAGCGACAGAACAGCTTTTAGTGGATCACTTGGAGCTCCTCTCCACAACAACAAAAGAGCTTCTAGAAAAAGCGCCAGGTTCAATCTTGATCCAGAGATCATAACCACCCCCAACAACCCTACTACTTCTACTGATCATGAAGCCTACGTCGAGATTACTTTAGATATCGGCGACGA…	P2	GTGAGAGGAGCATATTCCGA	GGATCAAGATTGAACCTGGC
Dlo_005388.1	SWEET sugar transporter	Carbon supply	ATATAATTAATGTACATCTTATGCAGGATAAACCAGATCTGCTTCTTCATTTCTTCAGTTCTTCCTGTGCCAACAACCGAAGCTAATTAATCAAGATATGTCAAATCATCCATGGATAAATACCTTTGGCATTCTAGGTATATTACACATTCATTACACTTACATATTAATTGCATGCACTCCATATAATTAATATCACATTTGTATTTTCGATTTAATCATTCTCTATTGAAAAGAGACCTAATTCTACATCATCATCATCATCAATATTTGTAGGCACCATCCTCTCCTTCATGGGGTTTCTTGCGCCTCTGTAAGTCACATAATTTTTTTTTTTTTTCCTTTTGTTTACACGTATTATTTCGTAAATTGAATACGAAACAAAACTAATGATTACCG…	ATGTCAAATCATCCATGGATAAATACCTTTGGCATTCTAGGCACCATCCTCTCCTTCATGGGGTTTCTTGCGCCTCTACCTACATTTGTCCGGATTTACAGAAAGAAATCATCTGAAGGGTTTCACTCAGTTCCATATGTGATGGCACTATTTAGTTGCATGCTTTGGATATACTATGCCACACTCAAACGCAATGCTTTTCTCCTCATCATCATCAATTCTGTGGGTTGTCTTGTGGAAACCATCTATATCGTTTTGTTCATTGCATATGCTCCCAAAAAAGCTAAGAGGATGGTCATACGCACTAGAAGTGTGGAGTTCATGCCATTTACTTTATCAATATTCCTGACGTTGGATGCTATTATGTGGTTGTTCTATGGCACGCTACTGAAAGACTTG…	P3	TGCCACACTCAAACGCAATG	CCACACTTCTAGTGCGTATG
Dlo_005462.1	Pectate lyase	B/cell wall integrity	ATGTCAAATCTCTCAATCTTTGTTGTTTCTTTCCTCTCTCTTCTTGTTCCAAATTTGGTTTTGTCTTCGTCAATCCAAGACCCTGAACTAGTGGTACAAGATGTACACAGGTAATTACTATCGTATGGGATAAGTTTAATTTCTTTTTTGGAGTTTGACATAATAGTTAAAAATCCTCTGATTTTAAAAATTATTAAGGATTCTCACGTGGTTTATAAAAATAGTGAAAAAAAACTTCTATTGTTTATAAAAATCGTTAAAAGACTTTTTGATTTCAGAAATTATTAAGAAGGTTTTTAGCTATTTTTATAAATAATCGAGGTTTTTTTTATTATTATGTCAAACTACAGAAATAAATTGGACTTATTCTGTCTATTTAATAACTGGCAATAATACTTC…	ATGTCAAATCTCTCAATCTTTGTTGTTTCTTTCCTCTCTCTTCTTGTTCCAAATTTGGTTTTGTCTTCGTCAATCCAAGACCCTGAACTAGTGGTACAAGATGTACACAGGAGTATCATCAATGCATCTAGGAGGAACTTGGGCTATTTGTCTTGTGGAAGCGGTAATCCCATTGATGATTGCTGGAGGTGTGACCCAAATTGGGAGAGCAACAGGCAACGGTTAGCTGATTGTGCAATTGGGTTTGGTAGGGATGCTATTGGAGGCAAAAATGGGCGGATTTACGTGGTTTCAGATTCAGGCAATGATGATCCAGTGAACCCTAAGCCGGGAACTCTTAGGCATGCTGTTATTCAAGATGAGCCATTGTGGATAATCTTCAAAAGAGATATGGTGATC…	P4	GTCTTCGTCAATCCAAGACC	AATTTGGGTCACACCTCCAG
Dlo_012276.1	WRKY transcription factor	Hormone & MAPK regulation	AAAGGGAAACACTTTTGCATGCATTAATTAAATATCTGTTGCTAGTTTCATTTATTTCATGGTTGAAAAACTACTTAAAGACAAATTGTCAAGACGATTAGAGTTAAAATAATGGAGAATACCCAAACCTACCTTTCACACTCCCCCACAAAACTTCCTCTCTCTCTATCTCTATCTCCTTCTCTCTCTCTCCCTTTCCCTTTCTCTCTCTAATAAAAGTAGCAAAAAAGGTTTGAACTCAAACCACTCCTTAATTTTGTGAAGAACACGAAACCAAGCCTCTCTCTGCTCCGCTCTCATCACTCCATCATCTTCAAACCCCCTCTTCAATGTCAAACGACAAGAAAGCTCCATACAATTACGATCCTTTCGACTGCAATCCTCAAGGATTCAACCGCT…	AAAGGGAAACACTTTTGCATGCATTAATTAAATATCTGTTGCTAGTTTCATTTATTTCATGGTTGAAAAACTACTTAAAGACAAATTGTCAAGACGATTAGAGTTAAAATAATGGAGAATACCCAAACCTACCTTTCACACTCCCCCACAAAACTTCCTCTCTCTCTATCTCTATCTCCTTCTCTCTCTCTCCCTTTCCCTTTCTCTCTCTAATAAAAGTAGCAAAAAAGGTTTGAACTCAAACCACTCCTTAATTTTGTGAAGAACACGAAACCAAGCCTCTCTCTGCTCCGCTCTCATCACTCCATCATCTTCAAACCCCCTCTTCAATGTCAAACGACAAGAAAGCTCCATACAATTACGATCCTTTCGACTGCAATCCTCAAGGATTCAACCGCT…	P5	AGAACACGAAACCAAGCCTC	CCAAGCGGTTGAATCCTTGA
Dlo_020694.1	Auxin efflux carrier	Hormone & MAPK regulation	TCACTCAAAACTGCCTAACTCATGTGCATGAACGGCTGCTGTGCCGATTACCAAGCTTTAATTATCAATTTCCATTATATTATTAAATTACTTTCACAAATAATCTTAGCCGGAATCTATCTAATTAAAACTAAATTTATTGATCAGTTTTGTTTCTTGAAATAACAATCTGCAATCCTCTCTGGCCCCTCTGCTACATGTCACGTTCCGGTTTTCAAGGCAGATAGTTTTCAAGTATAGCTTTTTCTATATATTCCTCTCTCTCTCGTTCTCATTTTTGCAGTGTTTATTTTCGCTTGATTAGCAGCCATGATTACTGGTAAAGACATATACGATGTTCTGGCAGCAATCGTACCCTTATATGTTGCCATGATATTGGCCTATGGTTCAGTCCGGTGG…	TCACTCAAAACTGCCTAACTCATGTGCATGAACGGCTGCTGTGCCGATTACCAAGCTTTAATTATCAATTTCCATTATATTATTAAATTACTTTCACAAATAATCTTAGCCGGAATCTATCTAATTAAAACTAAATTTATTGATCAGTTTTGTTTCTTGAAATAACAATCTGCAATCCTCTCTGGCCCCTCTGCTACATGTCACGTTCCGGTTTTCAAGGCAGATAGTTTTCAAGTATAGCTTTTTCTATATATTCCTCTCTCTCTCGTTCTCATTTTTGCAGTGTTTATTTTCGCTTGATTAGCAGCCATGATTACTGGTAAAGACATATACGATGTTCTGGCAGCAATCGTACCCTTATATGTTGCCATGATATTGGCCTATGGTTCAGTCCGGTGG…	P6	TGTTCTGGCAGCAATCGTAC	AGGAAAGCAATGGAACGGCA
Dlo_026432.1	Chlorophyll a/b-binding protein (LHC)	Chloroplast program	ATGGCCAACACCACAGCAGCTGCTGCCACATCACACTTCTTCGGGGCCCGTTTGATCGACCCAAAACCAGGCACCGGAAAAATCCAGGCCCGGTTTGGTTTTGGCACCAAGAAAAAACGAGCACCGCCAAAGAAACAAGCAACAGACCGGCTTGTGTGGTTCCCGGGGGCCACGCCACCGGAATGGCTCGACGGGACCATGGTTGGAGACCGTGGTTTTGACCCTTTTGGTTTCGCCAAGCCAGCAGAGTACCTGCAGTTTGATTTAGACTCGTTGGACCAGAATTTGGCCAAAAATGTTTCTGGGGATGTGATCGGGATCAGGACGGAGACGACGGAGGTGAAGCCGACGCCGTTCCAGCCGTACTCGGAGGTGTTTGGCCTGCAGAGGTTTAGAGAG…	ATGGCCAACACCACAGCAGCTGCTGCCACATCACACTTCTTCGGGGCCCGTTTGATCGACCCAAAACCAGGCACCGGAAAAATCCAGGCCCGGTTTGGTTTTGGCACCAAGAAAAAACGAGCACCGCCAAAGAAACAAGCAACAGACCGGCTTGTGTGGTTCCCGGGGGCCACGCCACCGGAATGGCTCGACGGGACCATGGTTGGAGACCGTGGTTTTGACCCTTTTGGTTTCGCCAAGCCAGCAGAGTACCTGCAGTTTGATTTAGACTCGTTGGACCAGAATTTGGCCAAAAATGTTTCTGGGGATGTGATCGGGATCAGGACGGAGACGACGGAGGTGAAGCCGACGCCGTTCCAGCCGTACTCGGAGGTGTTTGGCCTGCAGAGGTTTAGAGAG…	P7	CACCGCCAAAGAAACAAGCA	AAACTGCAGGTACTCTGCTG
Dlo_029571.1	Cellulose synthase	B/cell wall integrity	ATGTTTGTGACAACTGCAGATCCTGTGCTAGAGTCACCAATCATCACTGTAAACACTGTGCTTTCTTTGTTGGCAGTTGATTATCCAGCTCACAAGCTAGCTTGCTATGTATCAGATGATGCCTGCTCACCTTTCACCTTCTACTCTCTCGTTGAAGCCTCCAAATTTGCTAAGCTTTGGGTGCCATTTTGTAAGAAGTACAATGTCCATGTTAGAGCTCCCTTTAGATACTTTCTAGTTGATCAGTCCACATCTTCTGATAAAAATAATTCATTCGAATTCGAACAAGAATGGCTACAAATGAAGGATGAGTATGTCCAGCTTAGCCGAAAAATAGAAGACCCAACCAAGAAGTACACATCTCCTTGTGTTCTAACGGGGGAGTTGACTGATTTCTTC…	ATGTTTGTGACAACTGCAGATCCTGTGCTAGAGTCACCAATCATCACTGTAAACACTGTGCTTTCTTTGTTGGCAGTTGATTATCCAGCTCACAAGCTAGCTTGCTATGTATCAGATGATGCCTGCTCACCTTTCACCTTCTACTCTCTCGTTGAAGCCTCCAAATTTGCTAAGCTTTGGGTGCCATTTTGTAAGAAGTACAATGTCCATGTTAGAGCTCCCTTTAGATACTTTCTAGTTGATCAGTCCACATCTTCTGATAAAAATAATTCATTCGAATTCGAACAAGAATGGCTACAAATGAAGGATGAGTATGTCCAGCTTAGCCGAAAAATAGAAGACCCAACCAAGAAGTACACATCTCCTTGTGTTCTAACGGGGGAGTTGACTGATTTCTTC…	P8	TCTTCGTCAATCCAAGACCC	CAATTTGGGTCACACCTCCA
