# Supplementary material for: Integrated physiological, multi-omics analyses reveal key factors underlying seed abortion in Dimocarpus longan
Source: Front Plant Sci. 2026 Mar 2;17:1778131. doi: 10.3389/fpls.2026.1778131 (PMC12990130; doi:10.3389/fpls.2026.1778131)
Supplement: Supplementary file 3 [file DataSheet2.xlsx]

## Sheet: sheet1
TableS2 RNAseq, QC and Mapping
Sample	Raw reads	Clean reads	Clean_reads_ratio_%	Raw_bases_Gb	Clean_bases_Gb	Clean_bases_ratio_%	Error rate(%)	Q20(%)	Q30(%)	GC content(%)	Total mapped_pct	Uniquely mapped_pct	Multiple mapped_pct
NF1	60483324	57431336	94.954	9.13298	8.21511	89.95	0.0281	96.84	91.66	45.39	90.98	83.83	7.15
NF2	60779284	58426020	96.1282	9.17767	8.37496	91.2536	0.0284	96.71	91.35	45.5	88.61	81.79	6.82
NF3	52160100	49349302	94.6112	7.87618	7.09024	90.0213	0.0284	96.71	91.43	45.49	90.41	83.44	6.98
AF1	48713530	46492344	95.4403	7.35574	6.67667	90.7681	0.0276	97.02	92.09	45.59	85.48	78.66	6.82
AF2	57208302	54808442	95.805	8.63845	7.88334	91.2587	0.0283	96.73	91.47	45.61	86.61	79.66	6.95
AF3	50647156	47609702	94.0027	7.64772	6.9231	90.525	0.028	96.84	91.72	45.45	87.29	80.05	7.24
