# Supplementary material for: Integrated physiological, multi-omics analyses reveal key factors underlying seed abortion in Dimocarpus longan
Source: Front Plant Sci. 2026 Mar 2;17:1778131. doi: 10.3389/fpls.2026.1778131 (PMC12990130; doi:10.3389/fpls.2026.1778131)
Supplement: Supplementary file 4 [file DataSheet3.xlsx]

## Sheet: sheet 
Table S3 Overlap of DEG and DAP
Gene ID	Gene Description	mRNA_Log2FC	mRNA_Padj	Protein_Log2FC	Protein_Pvalue	Quadrant	Concordance	Protein_Description	Protein_Pathway_defition	Protein_GO_Term	Protein_KO_ID	Protein_KO_Name	Protein_Subcellular_Loc	Protein_Log2FC_PD	Protein_Pvalue_PD
Dlo_008311.1	-	4.02307	9.16611e-68	2.39949	0.006131	Up-Up	Concordant	hypothetical protein EZV62_000884 [Acer yangbiense]	------	------	------	------	extracellular	2.39949	0.006131
Dlo_003707.1	IPR000757; Glycoside hydrolase, family 16	5.09225	5.89903e-48	2.02296	6.464e-05	Up-Up	Concordant	probable xyloglucan endotransglucosylase/hydrolase protein 23 [Pistacia vera]	Plant hormone signal transduction	BP:metabolic process;BP:cell wall macromolecule metabolic process;BP:cellular component organization or biogenesis;BP:cell wall organization or biogenesis;BP:cellular polysaccharide metabolic process;BP:cellular carbohydrate metabolic process;BP:cellular macromolecule metabolic process;BP:organic substance metabolic process;BP:cellular component organization;BP:cell wall organization;BP:cellular …	K14504	TCH4	extracellular	2.02296	6.464e-05
Dlo_005034.1	IPR024286; Domain of unknown function DUF3700	2.26404	6.23083e-47	1.97745	0.003126	Up-Up	Concordant	hypothetical protein EZV62_008323 [Acer yangbiense]	------	MF:hydrolase activity;MF:molecular_function;MF:catalytic activity;	------	------	cytoplasmic	1.97745	0.003126
Dlo_024212.1	IPR001117; Multicopper oxidase, type 1	3.95289	4.97457e-45	0.655709	0.02564	Up-Up	Concordant	hypothetical protein EZV62_011952 [Acer yangbiense]	------	MF:L-ascorbate oxidase activity;MF:copper ion binding;MF:transition metal ion binding;MF:metal ion binding;MF:cation binding;MF:ion binding;MF:catalytic activity;MF:molecular_function;MF:binding;MF:oxidoreductase activity, acting on diphenols and related substances as donors;MF:oxidoreductase activity, acting on diphenols and related substances as donors, oxygen as acceptor;MF:oxidoreductase acti…	------	------	extracellular	0.655709	0.02564
Dlo_014316.1	IPR003245; Plastocyanin-like	5.39782	1.33385e-38	2.03076	0.001183	Up-Up	Concordant	hypothetical protein EZV62_009497 [Acer yangbiense]	------	CC:integral component of membrane;CC:cellular_component;CC:intrinsic component of membrane;CC:cellular anatomical entity;MF:catalytic activity;MF:molecular_function;MF:electron carrier activity;MF:oxidoreductase activity;	------	------	ER	2.03076	0.001183
Dlo_000966.1	IPR001611; Leucine-rich repeat	4.45367	5.41461e-38	1.533	0.001699	Up-Up	Concordant	polygalacturonase inhibitor-like [Pistacia vera]	------	------	------	------	ER	1.533	0.001699
Dlo_027968.2	IPR000726; Glycoside hydrolase, family 19, catalytic	10.6644	9.5289e-37	1.94356	6.445e-05	Up-Up	Concordant	chitinase [Dimocarpus longan]	Amino sugar and nucleotide sugar metabolism	BP:amino sugar catabolic process;BP:cellular catabolic process;BP:cell wall macromolecule metabolic process;BP:nitrogen compound metabolic process;BP:aminoglycan metabolic process;BP:organic substance catabolic process;BP:cellular macromolecule catabolic process;BP:cellular macromolecule metabolic process;BP:cell wall macromolecule catabolic process;BP:organic substance metabolic process;BP:chiti…	K01183	E3.2.1.14	extracellular	1.94356	6.445e-05
Dlo_030072.1	IPR001153; Barwin	3.59681	3.64035e-34	1.50109	0.005717	Up-Up	Concordant	hypothetical protein EZV62_007241 [Acer yangbiense]	------	BP:response to bacterium;BP:defense response to bacterium;BP:response to external biotic stimulus;BP:interspecies interaction between organisms;BP:defense response;BP:response to stress;BP:defense response to other organism;BP:immune response;BP:response to other organism;BP:defense response to fungus;BP:response to biotic stimulus;BP:response to external stimulus;BP:response to fungus;BP:respons…	------	------	extracellular	1.50109	0.005717
Dlo_026643.1	IPR001480; Bulb-type lectin domain	5.81329	1.10047e-30	1.22549	0.002612	Up-Up	Concordant	EP1-like glycoprotein 2 [Pistacia vera]	------	MF:molecular_function;MF:carbohydrate binding;MF:binding;	------	------	extracellular	1.22549	0.002612
Dlo_007346.1	IPR004838; Aminotransferases, class-I, pyridoxal-phosphate-binding site	-8.034	4.30981e-30	-1.96783	0.000294	Down-Down	Concordant	hypothetical protein EZV62_020364 [Acer yangbiense]	Cysteine and methionine metabolism;Ubiquinone and other terpenoid-quinone biosynthesis;Isoquinoline alkaloid biosynthesis;Phenylalanine metabolism;Tyrosine metabolism;Tropane, piperidine and pyridine alkaloid biosynthesis;Phenylalanine, tyrosine and tryptophan biosynthesis	BP:carboxylic acid metabolic process;BP:nitrogen compound metabolic process;BP:cellular amino acid metabolic process;BP:organic substance metabolic process;BP:cellular process;BP:biosynthetic process;BP:biological_process;BP:metabolic process;BP:oxoacid metabolic process;BP:primary metabolic process;BP:organonitrogen compound metabolic process;BP:organic acid metabolic process;BP:cellular metabol…	K00815	TAT	cytoplasmic	-1.96783	0.000294
Dlo_030596.1	-	1.32388	1.22142e-28	-0.356775	0.001171	Up-Down	Discordant	5'-adenylylsulfate reductase-like 5 [Citrus clementina]	------	CC:integral component of membrane;CC:cellular_component;CC:intrinsic component of membrane;CC:cellular anatomical entity;MF:isomerase activity;MF:catalytic activity;MF:molecular_function;	------	------	Golgi apparatus	-0.356775	0.001171
Dlo_005470.1	IPR027942; Sieve element occlusion, N-terminal	-3.30446	3.51949e-28	-0.609355	0.002661	Down-Down	Concordant	hypothetical protein EZV62_020011 [Acer yangbiense]	------	BP:developmental process;BP:phloem development;BP:phloem or xylem histogenesis;BP:anatomical structure development;BP:tissue development;BP:biological_process;	------	------	cytoplasmic	-0.609355	0.002661
Dlo_030301.1	IPR000922; D-galactoside/L-rhamnose binding SUEL lectin domain	2.44691	2.56941e-27	0.96399	0.001692	Up-Up	Concordant	hypothetical protein EZV62_012925 [Acer yangbiense]	------	BP:organic substance metabolic process;BP:biological_process;BP:metabolic process;BP:primary metabolic process;BP:carbohydrate metabolic process;CC:apoplast;CC:intracellular organelle;CC:membrane-bounded organelle;CC:organelle;CC:cell wall;CC:cellular anatomical entity;CC:external encapsulating structure;CC:intracellular membrane-bounded organelle;CC:cellular_component;CC:vacuole;CC:extracellular…	------	------	extracellular	0.96399	0.001692
Dlo_009134.1	IPR011598; Myc-type, basic helix-loop-helix (bHLH) domain	-3.52005	3.01046e-27	-1.06086	1.715e-05	Down-Down	Concordant	bHLH1 [Litchi chinensis]	------	CC:intracellular membrane-bounded organelle;CC:nucleus;CC:cellular_component;CC:intracellular organelle;CC:membrane-bounded organelle;CC:organelle;CC:cellular anatomical entity;MF:organic cyclic compound binding;MF:heterocyclic compound binding;MF:molecular_function;MF:binding;MF:protein binding;MF:DNA binding;MF:nucleic acid binding;MF:protein dimerization activity;	------	------	nuclear	-1.06086	1.715e-05
Dlo_017273.1	IPR001128; Cytochrome P450	4.52535	5.19028e-27	0.771159	0.04783	Up-Up	Concordant	hypothetical protein EZV62_009729 [Acer yangbiense]	------	CC:integral component of membrane;CC:cellular_component;CC:cellular anatomical entity;CC:intrinsic component of membrane;MF:cation binding;MF:monooxygenase activity;MF:heme binding;MF:transition metal ion binding;MF:tetrapyrrole binding;MF:organic cyclic compound binding;MF:oxidoreductase activity, acting on paired donors, with incorporation or reduction of molecular oxygen;MF:ion binding;MF:cata…	------	------	extracellular	0.771159	0.04783
Dlo_010496.1	IPR001128; Cytochrome P450	-4.6851	6.01327e-27	-0.819177	3.339e-05	Down-Down	Concordant	PREDICTED: probable (S)-N-methylcoclaurine 3'-hydroxylase isozyme 2 isoform X1 [Theobroma cacao]	------	CC:integral component of membrane;CC:cellular_component;CC:cellular anatomical entity;CC:intrinsic component of membrane;MF:cation binding;MF:monooxygenase activity;MF:heme binding;MF:transition metal ion binding;MF:tetrapyrrole binding;MF:organic cyclic compound binding;MF:oxidoreductase activity, acting on paired donors, with incorporation or reduction of molecular oxygen;MF:ion binding;MF:cata…	------	------	ER	-0.819177	3.339e-05
Dlo_000377.1	IPR000823; Plant peroxidase	3.75558	1.05154e-26	1.3362	0.0008781	Up-Up	Concordant	peroxidase 5 [Litchi chinensis]	Phenylpropanoid biosynthesis	BP:cellular catabolic process;BP:hydrogen peroxide catabolic process;BP:cellular process;BP:reactive oxygen species metabolic process;BP:response to stress;BP:biological_process;BP:metabolic process;BP:catabolic process;BP:response to oxidative stress;BP:response to stimulus;BP:cellular metabolic process;BP:hydrogen peroxide metabolic process;CC:cellular anatomical entity;CC:cellular_component;CC…	K00430	E1.11.1.7	extracellular	1.3362	0.0008781
Dlo_033493.1	IPR003614; Knottin, scorpion toxin-like	2.94469	8.16825e-26	1.32914	0.0006435	Up-Up	Concordant	hypothetical protein EZV62_011578 [Acer yangbiense]	------	BP:interspecies interaction between organisms;BP:response to biotic stimulus;BP:response to external stimulus;BP:response to external biotic stimulus;BP:response to fungus;BP:response to stimulus;BP:cellular process;BP:defense response;BP:killing of cells of other organism;BP:defense response to fungus;BP:immune system process;BP:response to stress;BP:defense response to other organism;BP:immune …	------	------	extracellular	1.32914	0.0006435
Dlo_021001.1	IPR002935; O-methyltransferase, family 3	4.05546	3.79346e-25	0.817321	2.052e-05	Up-Up	Concordant	hypothetical protein EZV62_012883 [Acer yangbiense]	Flavonoid biosynthesis;Phenylpropanoid biosynthesis;Stilbenoid, diarylheptanoid and gingerol biosynthesis	BP:biological_process;BP:metabolic process;BP:methylation;MF:catalytic activity;MF:S-adenosylmethionine-dependent methyltransferase activity;MF:transferase activity, transferring one-carbon groups;MF:transferase activity;MF:O-methyltransferase activity;MF:molecular_function;MF:caffeoyl-CoA O-methyltransferase activity;MF:methyltransferase activity;	K00588	E2.1.1.104	cytoplasmic	0.817321	2.052e-05
Dlo_018819.1	IPR004839; Aminotransferase, class I/classII	1.91229	6.21596e-23	0.998559	0.009255	Up-Up	Concordant	hypothetical protein EZV62_003109 [Acer yangbiense]	Arginine biosynthesis;Alanine, aspartate and glutamate metabolism;Carbon fixation in photosynthetic organisms	BP:biosynthetic process;BP:metabolic process;BP:biological_process;MF:anion binding;MF:L-alanin;MF:catalytic activity;MF:organic cyclic compound binding;MF:heterocyclic compound binding;MF:transferase activity;MF:vitamin binding;MF:vitamin B6 binding;MF:small molecule binding;MF:transaminase activity;MF:molecular_function;MF:pyridoxal phosphate binding;MF:alanine-oxo-acid transaminase activity;MF…	K00814	GPT, ALT	chloroplast	0.998559	0.009255
Dlo_031157.1	IPR000719; Protein kinase domain	2.76261	7.7753e-21	-0.305925	0.0002869	Up-Down	Discordant	hypothetical protein EZV62_027036 [Acer yangbiense]	------	BP:regulation of primary metabolic process;BP:regulation of metabolic process;BP:signal transduction;BP:cell surface receptor signaling pathway;BP:positive regulation of macromolecule metabolic process;BP:positive regulation of biological process;BP:regulation of macromolecule metabolic process;BP:regulation of RNA biosynthetic process;BP:positive regulation of metabolic process;BP:positive regul…	------	------	nuclear	-0.305925	0.0002869
Dlo_030517.1	IPR000726; Glycoside hydrolase, family 19, catalytic	10.5042	1.17331e-20	4.05488	0.02276	Up-Up	Concordant	endochitinase A-like [Pistacia vera]	Amino sugar and nucleotide sugar metabolism	BP:amino sugar catabolic process;BP:cellular catabolic process;BP:cell wall macromolecule metabolic process;BP:nitrogen compound metabolic process;BP:aminoglycan metabolic process;BP:organic substance catabolic process;BP:cellular macromolecule catabolic process;BP:cellular macromolecule metabolic process;BP:cell wall macromolecule catabolic process;BP:organic substance metabolic process;BP:chiti…	K01183	E3.2.1.14	extracellular	4.05488	0.02276
Dlo_003712.1	IPR000757; Glycoside hydrolase, family 16	3.05627	4.71897e-20	1.9302	2.09e-05	Up-Up	Concordant	probable xyloglucan endotransglucosylase/hydrolase protein 23 [Citrus sinensis]	Plant hormone signal transduction	BP:cell wall macromolecule metabolic process;BP:external encapsulating structure organization;BP:cellular component organization or biogenesis;BP:cellular polysaccharide metabolic process;BP:cellular carbohydrate metabolic process;BP:cellular macromolecule metabolic process;BP:cell wall organization;BP:cellular component organization;BP:cell wall organization or biogenesis;BP:organic substance me…	K14504;K08235	TCH4;E2.4.1.207	extracellular	1.9302	2.09e-05
Dlo_015338.1	IPR001765; Carbonic anhydrase	2.2617	1.24119e-19	1.25788	0.0002459	Up-Up	Concordant	hypothetical protein EZV62_022807 [Acer yangbiense]	Nitrogen metabolism	BP:carbon utilization;BP:biological_process;MF:cation binding;MF:metal ion binding;MF:transition metal ion binding;MF:carbon-oxygen lyase activity;MF:lyase activity;MF:ion binding;MF:catalytic activity;MF:zinc ion binding;MF:molecular_function;MF:carbonate dehydratase activity;MF:hydro-lyase activity;MF:binding;	K01673	cynT, can	cytoplasmic	1.25788	0.0002459
Dlo_024518.1	IPR003819; Taurine catabolism dioxygenase TauD/TfdA	-11.8936	1.40746e-19	-2.74018	0.0001138	Down-Down	Concordant	hypothetical protein EZV62_003758 [Acer yangbiense]	------	CC:intracellular membrane-bounded organelle;CC:nucleus;CC:cellular_component;CC:intracellular organelle;CC:membrane-bounded organelle;CC:organelle;CC:cellular anatomical entity;MF:dioxygenase activity;MF:catalytic activity;MF:molecular_function;MF:oxidoreductase activity;	------	------	nuclear	-2.74018	0.0001138
dlo_034966.1	IPR006702; Domain of unknown function DUF588	6.54431	6.99484e-19	1.91652	0.0002243	Up-Up	Concordant	hypothetical protein EZV62_000369 [Acer yangbiense]	------	CC:intracellular organelle;CC:membrane-bounded organelle;CC:organelle;CC:intrinsic component of membrane;CC:organelle subcompartment;CC:cytoplasmic vesicle;CC:integral component of membrane;CC:membrane;CC:cellular anatomical entity;CC:intracellular vesicle;CC:plasma membrane;CC:vesicle;CC:intracellular membrane-bounded organelle;CC:trans-Golgi network;CC:cellular_component;CC:Golgi subcompartment…	------	------	Golgi apparatus	1.91652	0.0002243
Dlo_028467.2	IPR003137; Protease-associated domain, PA	1.59852	1.1791e-18	1.27601	0.00761	Up-Up	Concordant	hypothetical protein CISIN_1g005260mg [Citrus sinensis]	------	CC:integral component of membrane;CC:cellular_component;CC:intrinsic component of membrane;CC:cellular anatomical entity;MF:hydrolase activity;MF:catalytic activity;MF:carboxypeptidase activity;MF:catalytic activity, acting on a protein;MF:exopeptidase activity;MF:metallopeptidase activity;MF:molecular_function;MF:peptidase activity;MF:metalloexopeptidase activity;	K01301	NAALAD	vacuolar	1.27601	0.00761
Dlo_015542.2	IPR001360; Glycoside hydrolase, family 1	-9.01976	4.96416e-18	-1.87412	0.000344	Down-Down	Concordant	hypothetical protein EZV62_017073 [Acer yangbiense]	------	BP:primary metabolic process;BP:carbohydrate metabolic process;BP:organic substance metabolic process;BP:biological_process;BP:metabolic process;MF:hydrolase activity;MF:catalytic activity;MF:hydrolase activity, acting on glycosyl bonds;MF:hydrolase activity, hydrolyzing O-glycosyl compounds;MF:molecular_function;	K22279	VH	vacuolar	-1.87412	0.000344
Dlo_023498.1	IPR000070; Pectinesterase, catalytic	11.0849	5.22478e-18	0.777718	0.0001848	Up-Up	Concordant	pectinesterase 2-like isoform X1 [Hevea brasiliensis]	Pentose and glucuronate interconversions	BP:organic substance metabolic process;BP:galacturonan metabolic process;BP:cellular component organization or biogenesis;BP:pectin metabolic process;BP:cellular component organization;BP:cell wall organization or biogenesis;BP:cell wall organization;BP:cellular process;BP:organic substance catabolic process;BP:biological_process;BP:metabolic process;BP:polysaccharide catabolic process;BP:catabol…	K01051	E3.1.1.11	extracellular	0.777718	0.0001848
Dlo_012500.2	IPR000873; AMP-dependent synthetase/ligase	1.57543	8.0221e-18	0.718958	0.0005384	Up-Up	Concordant	hypothetical protein EZV62_023016 [Acer yangbiense]	Glyoxylate and dicarboxylate metabolism	BP:fatty acid metabolic process;BP:carboxylic acid metabolic process;BP:small molecule metabolic process;BP:organic substance metabolic process;BP:lipid metabolic process;BP:cellular process;BP:monocarboxylic acid metabolic process;BP:biological_process;BP:metabolic process;BP:oxoacid metabolic process;BP:cellular lipid metabolic process;BP:primary metabolic process;BP:organic acid metabolic proc…	K22133	AAE3	chloroplast	0.718958	0.0005384
Dlo_023143.1	-	3.47713	1.10341e-17	1.29976	0.003782	Up-Up	Concordant	hypothetical protein CISIN_1g013909mg [Citrus sinensis]	------	CC:cellular_component;CC:integral component of membrane;CC:cellular anatomical entity;CC:intrinsic component of membrane;	------	------	Golgi apparatus	1.29976	0.003782
Dlo_000169.1	-	3.10691	1.19603e-17	1.86689	2.004e-05	Up-Up	Concordant	hypothetical protein EZV62_014092 [Acer yangbiense]	------	------	------	------	cytoplasmic	1.86689	2.004e-05
Dlo_001741.1	IPR002133; S-adenosylmethionine synthetase	1.95225	3.5432e-17	1.11401	0.01022	Up-Up	Concordant	RecName: Full=S-adenosylmethionine synthase; Short=AdoMet synthase; AltName: Full=Methionine adenosyltransferase; Short=MAT [Litchi chinensis]	Cysteine and methionine metabolism;Biosynthesis of cofactors	BP:one-carbon metabolic process;BP:cellular biosynthetic process;BP:small molecule metabolic process;BP:organic substance biosynthetic process;BP:organic substance metabolic process;BP:S-adenosylmethionine metabolic process;BP:cellular process;BP:biosynthetic process;BP:biological_process;BP:metabolic process;BP:sulfur compound biosynthetic process;BP:S-adenosylmethionine biosynthetic process;BP:…	K00789	metK	cytoplasmic	1.11401	0.01022
Dlo_021798.1	IPR001563; Peptidase S10, serine carboxypeptidase	-7.23165	1.86746e-16	0.860568	0.03367	Down-Up	Discordant	serine carboxypeptidase-like 18 [Hevea brasiliensis]	------	BP:secondary metabolic process;BP:biological_process;BP:metabolic process;CC:integral component of membrane;CC:cellular_component;CC:intrinsic component of membrane;CC:cellular anatomical entity;MF:hydrolase activity;MF:molecular_function;MF:carboxypeptidase activity;MF:exopeptidase activity;MF:catalytic activity, acting on a protein;MF:serine hydrolase activity;MF:serine-type carboxypeptidase ac…	K16296	SCPL-I	cytoplasmic	0.860568	0.03367
Dlo_032762.1	IPR005123; Oxoglutarate/iron-dependent dioxygenase	5.63308	2.21011e-16	1.58403	0.002175	Up-Up	Concordant	hypothetical protein EZV62_024375 [Acer yangbiense]	------	MF:oxidoreductase activity;MF:cation binding;MF:dioxygenase activity;MF:oxidoreductase activity, acting on paired donors, with incorporation or reduction of molecular oxygen, 2-oxoglutarate as one donor, and incorporation of one atom each of oxygen into both donors;MF:oxidoreductase activity, acting on paired donors, with incorporation or reduction of molecular oxygen;MF:ion binding;MF:catalytic …	K24028	DMR6, DLO	peroxisomal	1.58403	0.002175
Dlo_011514.1	IPR001701; Glycoside hydrolase, family 9	1.50409	4.46481e-16	0.932543	0.001651	Up-Up	Concordant	hypothetical protein EZV62_020670 [Acer yangbiense]	------	BP:cellulose metabolic process;BP:cellulose catabolic process;BP:cellular catabolic process;BP:glucan catabolic process;BP:glucan metabolic process;BP:cellular polysaccharide catabolic process;BP:cellular polysaccharide metabolic process;BP:cellular carbohydrate metabolic process;BP:cellular macromolecule metabolic process;BP:cellular carbohydrate catabolic process;BP:organic substance metabolic …	------	------	cytoplasmic	0.932543	0.001651
Dlo_021398.1	IPR001763; Rhodanese-like domain	3.05197	1.06391e-15	0.968727	2.814e-05	Up-Up	Concordant	thiosulfate sulfurtransferase 18 isoform X1 [Juglans microcarpa x Juglans regia]	------	MF:catalytic activity;MF:transferase activity;MF:molecular_function;	K15692	RNF13, RZF	ER	0.968727	2.814e-05
Dlo_033098.1	IPR001563; Peptidase S10, serine carboxypeptidase	-6.86875	1.51999e-15	-0.328509	0.015	Down-Down	Concordant	hypothetical protein EZV62_011063 [Acer yangbiense]	------	CC:integral component of membrane;CC:cellular_component;CC:intrinsic component of membrane;CC:cellular anatomical entity;MF:hydrolase activity;MF:catalytic activity;MF:carboxypeptidase activity;MF:catalytic activity, acting on a protein;MF:serine hydrolase activity;MF:serine-type carboxypeptidase activity;MF:exopeptidase activity;MF:molecular_function;MF:serine-type exopeptidase activity;MF:pepti…	K16296	SCPL-I	Golgi apparatus	-0.328509	0.015
Dlo_020611.1	IPR011766; Thiamine pyrophosphate enzyme, C-terminal TPP-binding	-6.91856	1.5666e-15	-1.18047	0.0003026	Down-Down	Concordant	hypothetical protein COLO4_14501 [Corchorus olitorius]	Glycolysis / Gluconeogenesis	CC:cellular anatomical entity;CC:cytosol;CC:cellular_component;MF:magnesium ion binding;MF:molecular_function;MF:binding;MF:pyruvate decarboxylase activity;MF:heterocyclic compound binding;MF:anion binding;MF:cation binding;MF:lyase activity;MF:thiamine pyrophosphate binding;MF:ion binding;MF:quaternary ammonium group binding;MF:metal ion binding;MF:sulfur compound binding;MF:small molecule bindi…	K01568	PDC, pdc	chloroplast	-1.18047	0.0003026
Dlo_015165.2	IPR001223; Glycoside hydrolase, family 18, catalytic domain	3.25112	2.78404e-15	1.05063	0.02984	Up-Up	Concordant	acidic endochitinase-like [Pistacia vera]	Amino sugar and nucleotide sugar metabolism	BP:fatty acid biosynthetic process;BP:fatty acid metabolic process;BP:carboxylic acid metabolic process;BP:cellular biosynthetic process;BP:small molecule metabolic process;BP:small molecule biosynthetic process;BP:monocarboxylic acid biosynthetic process;BP:organic substance biosynthetic process;BP:organic substance metabolic process;BP:lipid metabolic process;BP:cellular process;BP:monocarboxyl…	K01183	E3.2.1.14	extracellular	1.05063	0.02984
Dlo_029814.1	IPR002528; Multi antimicrobial extrusion protein	-5.80895	4.04413e-15	-0.836105	0.006012	Down-Down	Concordant	hypothetical protein EZV62_021461 [Acer yangbiense]	------	CC:integral component of membrane;CC:membrane;CC:intrinsic component of membrane;CC:cellular_component;CC:cellular anatomical entity;MF:antiporter activity;MF:secondary active transmembrane transporter activity;MF:transporter activity;MF:transmembrane transporter activity;MF:molecular_function;MF:xenobiotic transporter activity;MF:active transmembrane transporter activity;	K03327	TC.MATE, SLC47A, norM, mdtK, dinF	cytoplasmic	-0.836105	0.006012
Dlo_033855.1	IPR001563; Peptidase S10, serine carboxypeptidase	-6.60029	1.01675e-14	-0.644213	0.02703	Down-Down	Concordant	hypothetical protein EZV62_011063 [Acer yangbiense]	------	CC:integral component of membrane;CC:cellular_component;CC:intrinsic component of membrane;CC:cellular anatomical entity;MF:hydrolase activity;MF:catalytic activity;MF:carboxypeptidase activity;MF:catalytic activity, acting on a protein;MF:serine hydrolase activity;MF:serine-type carboxypeptidase activity;MF:exopeptidase activity;MF:molecular_function;MF:serine-type exopeptidase activity;MF:pepti…	K16296	SCPL-I	cytoplasmic	-0.644213	0.02703
Dlo_020703.1	IPR011527; ABC transporter type 1, transmembrane domain	-3.12634	1.33308e-14	-1.02519	0.002794	Down-Down	Concordant	ABC transporter family member [Salix suchowensis]	ABC transporters	BP:localization;BP:cellular process;BP:transport;BP:biological_process;BP:establishment of localization;BP:transmembrane transport;CC:integral component of membrane;CC:intrinsic component of membrane;CC:cellular anatomical entity;CC:cellular_component;MF:purine ribonucleoside triphosphate binding;MF:molecular_function;MF:binding;MF:ion binding;MF:heterocyclic compound binding;MF:nucleoside phosph…	K05658	ABCB1, CD243	plasma membrane	-1.02519	0.002794
Dlo_010361.1	IPR009305; Protein of unknown function DUF962	-9.09406	1.95554e-14	-2.21358	2.33e-05	Down-Down	Concordant	2-hydroxy-palmitic acid dioxygenase mpo1-like isoform X1 [Hibiscus syriacus]	------	BP:cellular catabolic process;BP:nitrogen compound metabolic process;BP:cellular lipid catabolic process;BP:membrane lipid metabolic process;BP:organic substance catabolic process;BP:lipid catabolic process;BP:organic substance metabolic process;BP:sphingoid catabolic process;BP:membrane lipid catabolic process;BP:sphingolipid metabolic process;BP:sphingolipid catabolic process;BP:lipid metabolic…	------	------	Golgi apparatus	-2.21358	2.33e-05
Dlo_012936.1	IPR000048; IQ motif, EF-hand binding site	-1.10386	3.42181e-14	-0.503585	0.0001822	Down-Down	Concordant	hypothetical protein EZV62_008425 [Acer yangbiense]	------	BP:actin filament-based transport;BP:vesicle localization;BP:vesicle cytoskeletal trafficking;BP:movement of cell or subcellular component;BP:vesicle transport along actin filament;BP:establishment of organelle localization;BP:cellular component organization or biogenesis;BP:fibril organization;BP:cellular component organization;BP:cytoskeleton-dependent intracellular transport;BP:cellular locali…	K10357	MYO5	cytoplasmic	-0.503585	0.0001822
Dlo_013748.1	IPR020828; Glyceraldehyde 3-phosphate dehydrogenase, NAD(P) binding domain	1.37595	4.33409e-14	0.683043	0.001078	Up-Up	Concordant	glyceraldehyde-3-phosphate dehydrogenase [Litchi chinensis]	Glycolysis / Gluconeogenesis;Carbon fixation in photosynthetic organisms	BP:ribonucleoside diphosphate metabolic process;BP:ribonucleotide metabolic process;BP:organic substance catabolic process;BP:carboxylic acid metabolic process;BP:cellular nitrogen compound metabolic process;BP:nitrogen compound metabolic process;BP:purine-containing compound metabolic process;BP:cellular aromatic compound metabolic process;BP:purine nucleotide metabolic process;BP:generation of …	K00134	GAPDH, gapA	chloroplast	0.683043	0.001078
Dlo_005794.1	IPR003959; ATPase, AAA-type, core	-4.1005	4.99719e-14	-1.97059	0.002883	Down-Down	Concordant	chloroplast ribulose-1,5-bisphosphate carboxylase/oxygenase activase large protein isoform [Acer rubrum]	------	CC:thylakoid;CC:plastid stroma;CC:chloroplast stroma;CC:intracellular;CC:cellular_component;CC:cellular anatomical entity;MF:purine ribonucleoside triphosphate binding;MF:molecular_function;MF:enzyme activator activity;MF:ATPase activity;MF:molecular function regulator;MF:heterocyclic compound binding;MF:nucleoside phosphate binding;MF:nucleotide binding;MF:ion binding;MF:purine nucleotide bindin…	------	------	chloroplast	-1.97059	0.002883
Dlo_032961.1	IPR005123; Oxoglutarate/iron-dependent dioxygenase	2.75346	5.43924e-14	1.13124	1.4e-05	Up-Up	Concordant	1-aminocyclopropane-1-carboxylate oxidase 1-like [Pistacia vera]	Cysteine and methionine metabolism	MF:cation binding;MF:dioxygenase activity;MF:ion binding;MF:catalytic activity;MF:molecular_function;MF:binding;MF:metal ion binding;MF:oxidoreductase activity;	K05933	E1.14.17.4	cytoplasmic	1.13124	1.4e-05
Dlo_030502.1	IPR003582; ShKT domain	1.19161	8.36621e-14	0.614767	0.0009055	Up-Up	Concordant	Isopenicillin N synthase [Trema orientale]	Arginine and proline metabolism	BP:cellular metabolic process;BP:nitrogen compound metabolic process;BP:macromolecule metabolic process;BP:peptidyl-amino acid modification;BP:organic substance metabolic process;BP:cellular protein metabolic process;BP:cellular process;BP:cellular protein modification process;BP:cellular macromolecule metabolic process;BP:macromolecule modification;BP:protein modification process;BP:biological_p…	K00472	P4HA	ER	0.614767	0.0009055
dlo_036398.1	IPR004182; GRAM domain	1.43738	1.08674e-13	0.610288	0.004495	Up-Up	Concordant	hypothetical protein EZV62_017293 [Acer yangbiense]	------	------	------	------	cytoplasmic	0.610288	0.004495
Dlo_030826.1	IPR002085; Alcohol dehydrogenase superfamily, zinc-type	-7.13055	1.86191e-13	-2.51955	2.974e-05	Down-Down	Concordant	2-alkenal reductase (NADP(+)-dependent) [Citrus sinensis]	------	MF:oxidoreductase activity, acting on the CH-CH group of donors, NAD or NADP as acceptor;MF:oxidoreductase activity, acting on the CH-CH group of donors;MF:catalytic activity;MF:molecular_function;MF:2-alkenal reductase [NA;MF:oxidoreductase activity;	------	------	peroxisomal	-2.51955	2.974e-05
Dlo_017720.1	IPR004045; Glutathione S-transferase, N-terminal	-5.74324	2.52024e-13	-2.13104	3.205e-05	Down-Down	Concordant	GST3 [Litchi chinensis]	Glutathione metabolism	BP:cellular nitrogen compound metabolic process;BP:nitrogen compound metabolic process;BP:organic substance metabolic process;BP:response to toxic substance;BP:glutathione metabolic process;BP:cellular process;BP:biological_process;BP:metabolic process;BP:response to chemical;BP:organonitrogen compound metabolic process;BP:cellular modified amino acid metabolic process;BP:cellular amide metabolic…	K00799	GST, gst	cytoplasmic	-2.13104	3.205e-05
Dlo_016535.1	IPR001128; Cytochrome P450	-3.27692	5.018e-13	-0.886073	0.004163	Down-Down	Concordant	cytochrome P450 77A3-like [Pistacia vera]	Cutin, suberine and wax biosynthesis	CC:integral component of membrane;CC:membrane;CC:cellular_component;CC:intrinsic component of membrane;CC:cellular anatomical entity;MF:cation binding;MF:monooxygenase activity;MF:oxidoreductase activity, acting on paired donors, with incorporation or reduction of molecular oxygen;MF:transition metal ion binding;MF:heme binding;MF:tetrapyrrole binding;MF:organic cyclic compound binding;MF:oxidore…	K21995	CYP77A	plasma membrane	-0.886073	0.004163
Dlo_001859.1	IPR001381; 3-dehydroquinate dehydratase type I	-8.15847	1.00064e-12	-2.44473	3.985e-05	Down-Down	Concordant	hypothetical protein EZV62_007038 [Acer yangbiense]	Phenylalanine, tyrosine and tryptophan biosynthesis	BP:organonitrogen compound biosynthetic process;BP:carboxylic acid metabolic process;BP:cellular biosynthetic process;BP:nitrogen compound metabolic process;BP:small molecule biosynthetic process;BP:organic substance biosynthetic process;BP:organic cyclic compound biosynthetic process;BP:dicarboxylic acid biosynthetic process;BP:cellular amino acid metabolic process;BP:organic substance metabolic…	K13832	aroDE, DHQ-SDH	cytoplasmic	-2.44473	3.985e-05
Dlo_019384.1	IPR002085; Alcohol dehydrogenase superfamily, zinc-type	-5.21962	1.14763e-12	-1.08853	0.00169	Down-Down	Concordant	hypothetical protein EZV62_024449 [Acer yangbiense]	------	MF:catalytic activity;MF:molecular_function;MF:oxidoreductase activity;	------	------	peroxisomal	-1.08853	0.00169
Dlo_027300.1	IPR006946; Protein of unknown function DUF642	3.42059	2.39125e-12	1.80467	0.0002005	Up-Up	Concordant	hypothetical protein EZV62_005368 [Acer yangbiense]	------	------	------	------	extracellular	1.80467	0.0002005
Dlo_018548.1	IPR015590; Aldehyde dehydrogenase domain	1.84908	3.65942e-12	0.718394	0.001259	Up-Up	Concordant	hypothetical protein EZV62_017641 [Acer yangbiense]	Lysine degradation;Glycerolipid metabolism;Valine, leucine and isoleucine degradation;Biosynthesis of cofactors;Limonene and pinene degradation;Arginine and proline metabolism;Ascorbate and aldarate metabolism;Tryptophan metabolism;Glycolysis / Gluconeogenesis;Pyruvate metabolism;Fatty acid degradation;Histidine metabolism;Pantothenate and CoA biosynthesis;beta-Alanine metabolism	MF:aldehyde dehydrogenase [NA;MF:aldehyde dehydrogenas;MF:glyceraldehyde-3-phosphate dehydrogenas;MF:oxidoreductase activity, acting on the aldehyde or oxo group of donors, NAD or NADP as acceptor;MF:catalytic activity;MF:oxidoreductase activity, acting on the aldehyde or oxo group of donors;MF:molecular_function;MF:oxidoreductase activity;	K00128	ALDH	chloroplast	0.718394	0.001259
Dlo_005363.1	IPR004183; Extradiol ring-cleavage dioxygenase, class III enzyme, subunit B	1.34372	4.67237e-12	0.658632	6.653e-05	Up-Up	Concordant	hypothetical protein EZV62_014773 [Acer yangbiense]	Betalain biosynthesis	BP:cellular process;BP:cellular aromatic compound metabolic process;BP:biological_process;BP:metabolic process;BP:cellular metabolic process;CC:intrinsic component of membrane;CC:integral component of membrane;CC:cellular anatomical entity;CC:cellular_component;MF:molecular_function;MF:binding;MF:oxidoreductase activity, acting on single donors with incorporation of molecular oxygen;MF:oxidoreduc…	K15777	DOPA	nuclear	0.658632	6.653e-05
Dlo_007125.1	IPR001128; Cytochrome P450	3.20744	5.39004e-12	1.73618	0.00485	Up-Up	Concordant	hypothetical protein EZV62_022702 [Acer yangbiense]	------	CC:integral component of membrane;CC:cellular_component;CC:cellular anatomical entity;CC:intrinsic component of membrane;MF:cation binding;MF:monooxygenase activity;MF:heme binding;MF:transition metal ion binding;MF:tetrapyrrole binding;MF:organic cyclic compound binding;MF:oxidoreductase activity, acting on paired donors, with incorporation or reduction of molecular oxygen;MF:ion binding;MF:cata…	K20617	CYP71A	ER	1.73618	0.00485
Dlo_031388.1	IPR003480; Transferase	-3.38667	9.04375e-12	-1.89224	0.0003843	Down-Down	Concordant	hypothetical protein EZV62_005910 [Acer yangbiense]	------	MF:catalytic activity;MF:transferase activity;MF:transferase activity, transferring acyl groups;MF:transferase activity, transferring acyl groups other than amino-acyl groups;MF:molecular_function;	K19747	DCR	cytoplasmic	-1.89224	0.0003843
dlo_036441.1	IPR004045; Glutathione S-transferase, N-terminal	-9.09496	9.3332e-12	-2.18672	0.0001918	Down-Down	Concordant	glutathione S-transferase, partial [Dimocarpus longan]	Glutathione metabolism	BP:organic substance metabolic process;BP:organonitrogen compound metabolic process;BP:cellular modified amino acid metabolic process;BP:cellular amide metabolic process;BP:cellular process;BP:cellular nitrogen compound metabolic process;BP:cellular metabolic process;BP:metabolic process;BP:nitrogen compound metabolic process;BP:biological_process;BP:glutathione metabolic process;BP:sulfur compou…	K00799	GST, gst	cytoplasmic	-2.18672	0.0001918
Dlo_008211.1	IPR006044; 11-S seed storage protein, plant	2.59607	1.08321e-11	0.89433	0.01751	Up-Up	Concordant	hypothetical protein EZV62_028009 [Acer yangbiense]	------	MF:molecular_function;MF:nutrient reservoir activity;	------	------	cytoplasmic	0.89433	0.01751
Dlo_029037.1	IPR005804; Fatty acid desaturase, type 1	-2.56892	1.41839e-11	-0.635035	0.0005883	Down-Down	Concordant	microsomal oleate desaturase [Xanthoceras sorbifolium]	Biosynthesis of unsaturated fatty acids	BP:fatty acid biosynthetic process;BP:fatty acid metabolic process;BP:unsaturated fatty acid biosynthetic process;BP:carboxylic acid metabolic process;BP:cellular biosynthetic process;BP:small molecule metabolic process;BP:small molecule biosynthetic process;BP:monocarboxylic acid biosynthetic process;BP:organic substance biosynthetic process;BP:organic substance metabolic process;BP:lipid metabo…	K10256;K21736	FAD2;FADX	peroxisomal	-0.635035	0.0005883
Dlo_031328.2	IPR005516; Remorin, C-terminal	1.41953	2.07199e-11	0.592662	0.0325	Up-Up	Concordant	hypothetical protein CUMW_057470 [Citrus unshiu]	------	------	------	------	cytoplasmic	0.592662	0.0325
Dlo_006450.1	IPR000778; Cytochrome b245, heavy chain	5.03387	3.16349e-11	2.0869	0.01052	Up-Up	Concordant	hypothetical protein EZV62_006363 [Acer yangbiense]	MAPK signaling pathway - plant;Plant-pathogen interaction	CC:membrane;CC:integral component of membrane;CC:cellular anatomical entity;CC:cellular_component;CC:plasma membrane;CC:intrinsic component of membrane;MF:binding;MF:cation binding;MF:antioxidant activity;MF:calcium ion binding;MF:oxidoreductase activity, acting on NA;MF:ion binding;MF:NA;MF:catalytic activity;MF:oxidoreductase activity, acting on peroxide as acceptor;MF:molecular_function;MF:oxi…	K13447	RBOH	cytoplasmic	2.0869	0.01052
Dlo_017460.1	IPR007828; Inositol oxygenase	-5.84768	3.75418e-11	-0.687704	0.02494	Down-Down	Concordant	inositol oxygenase 1 [Citrus clementina]	Ascorbate and aldarate metabolism;Inositol phosphate metabolism	BP:monosaccharide biosynthetic process;BP:alcohol catabolic process;BP:polyol catabolic process;BP:polyol metabolic process;BP:carboxylic acid metabolic process;BP:organic acid biosynthetic process;BP:cellular catabolic process;BP:cellular biosynthetic process;BP:small molecule metabolic process;BP:small molecule catabolic process;BP:small molecule biosynthetic process;BP:organic cyclic compound …	K00469	MIOX	cytoplasmic	-0.687704	0.02494
Dlo_024927.1	-	1.83058	7.65006e-11	1.68061	0.002238	Up-Up	Concordant	hypothetical protein CISIN_1g031376mg [Citrus sinensis]	------	BP:response to abiotic stimulus;BP:response to osmotic stress;BP:response to stimulus;BP:response to stress;BP:biological_process;BP:response to salt stress;	------	------	cytoplasmic	1.68061	0.002238
Dlo_006480.1	IPR000073; Alpha/beta hydrolase fold-1	-6.0191	1.00281e-10	-1.17076	0.0001963	Down-Down	Concordant	hypothetical protein EZV62_006446 [Acer yangbiense]	------	MF:hydrolase activity;MF:hydrolase activity, acting on ether bonds;MF:ether hydrolase activity;MF:epoxide hydrolase activity;MF:catalytic activity;MF:molecular_function;	------	------	peroxisomal	-1.17076	0.0001963
Dlo_032081.1	IPR004776; Auxin efflux carrier	-5.10284	1.85198e-10	-1.11517	0.0005446	Down-Down	Concordant	hypothetical protein EZV62_013800 [Acer yangbiense]	------	BP:regulation of primary metabolic process;BP:regulation of metabolic process;BP:regulation of cellular biosynthetic process;BP:regulation of cellular metabolic process;BP:localization;BP:regulation of biological process;BP:hormone-mediated signaling pathway;BP:auxin-activated signaling pathway;BP:regulation of cellular macromolecule biosynthetic process;BP:regulation of nucleobase-containing com…	K24139	PILS, ECM3	plasma membrane	-1.11517	0.0005446
Dlo_027332.1	IPR002213; UDP-glucuronosyl/UDP-glucosyltransferase	-9.24717	1.92147e-10	-1.53677	3.13e-05	Down-Down	Concordant	hypothetical protein EZV62_000793 [Acer yangbiense]	------	CC:intracellular membrane-bounded organelle;CC:membrane-bounded organelle;CC:intracellular organelle;CC:cellular_component;CC:organelle;CC:cellular anatomical entity;MF:catalytic activity;MF:transferase activity;MF:molecular_function;MF:transferase activity, transferring glycosyl groups;MF:UDP-glycosyltransferase activity;	------	------	cytoplasmic	-1.53677	3.13e-05
Dlo_002012.1	IPR000778; Cytochrome b245, heavy chain	2.49301	1.95692e-10	1.11128	0.001171	Up-Up	Concordant	respiratory burst oxidase homolog protein D-like [Pistacia vera]	MAPK signaling pathway - plant;Plant-pathogen interaction	CC:membrane;CC:integral component of membrane;CC:cellular anatomical entity;CC:cellular_component;CC:plasma membrane;CC:intrinsic component of membrane;MF:binding;MF:cation binding;MF:antioxidant activity;MF:calcium ion binding;MF:oxidoreductase activity, acting on NA;MF:ion binding;MF:NA;MF:catalytic activity;MF:oxidoreductase activity, acting on peroxide as acceptor;MF:molecular_function;MF:oxi…	K13447	RBOH	cytoplasmic	1.11128	0.001171
Dlo_023237.1	IPR002283; Isopenicillin N synthase	-3.63186	2.75364e-10	-0.956582	2.966e-05	Down-Down	Concordant	hypothetical protein EZV62_011406 [Acer yangbiense]	------	MF:cation binding;MF:ion binding;MF:catalytic activity;MF:molecular_function;MF:binding;MF:metal ion binding;MF:oxidoreductase activity;	------	------	nuclear	-0.956582	2.966e-05
Dlo_023234.1	IPR002283; Isopenicillin N synthase	-4.51847	4.96045e-10	-2.44656	0.0001145	Down-Down	Concordant	hypothetical protein EZV62_011406 [Acer yangbiense]	------	MF:cation binding;MF:ion binding;MF:catalytic activity;MF:molecular_function;MF:binding;MF:metal ion binding;MF:oxidoreductase activity;	------	------	cytoplasmic	-2.44656	0.0001145
Dlo_024854.3	IPR008802; Rubber elongation factor	-4.61746	5.03224e-10	-2.02294	1.02e-05	Down-Down	Concordant	hypothetical protein EZV62_010445 [Acer yangbiense]	------	CC:integral component of membrane;CC:cellular anatomical entity;CC:cellular_component;CC:intrinsic component of membrane;MF:translation regulator activity, nucleic acid binding;MF:translation regulator activity;MF:organic cyclic compound binding;MF:translation factor activity, RNA binding;MF:molecular_function;MF:RNA binding;MF:nucleic acid binding;MF:translation elongation factor activity;MF:het…	------	------	Golgi apparatus	-2.02294	1.02e-05
Dlo_019517.1	IPR001611; Leucine-rich repeat	-2.9935	5.10373e-10	-1.11709	0.000102	Down-Down	Concordant	hypothetical protein EZV62_020971 [Acer yangbiense]	------	CC:cellular_component;CC:integral component of membrane;CC:membrane;CC:cellular anatomical entity;CC:intrinsic component of membrane;	------	------	plasma membrane	-1.11709	0.000102
Dlo_008215.1	IPR006044; 11-S seed storage protein, plant	2.34935	6.06486e-10	0.973515	8.328e-05	Up-Up	Concordant	hypothetical protein EZV62_028009 [Acer yangbiense]	------	MF:molecular_function;MF:nutrient reservoir activity;	------	------	cytoplasmic	0.973515	8.328e-05
Dlo_014184.1	IPR000111; Glycoside hydrolase, clan GH-D	1.13847	1.20237e-09	0.95744	0.007644	Up-Up	Concordant	hypothetical protein EZV62_025868 [Acer yangbiense]	Sphingolipid metabolism;Glycosphingolipid biosynthesis - globo and isoglobo series;Glycerolipid metabolism;Galactose metabolism	BP:organic substance metabolic process;BP:biological_process;BP:metabolic process;BP:primary metabolic process;BP:carbohydrate metabolic process;CC:intracellular organelle;CC:membrane-bounded organelle;CC:organelle;CC:cell wall;CC:cellular anatomical entity;CC:external encapsulating structure;CC:plant-type cell wall;CC:intracellular membrane-bounded organelle;CC:cellular_component;CC:vacuole;MF:r…	K07407	E3.2.1.22B, galA, rafA	extracellular	0.95744	0.007644
Dlo_003789.1	IPR006766; Phosphate-induced protein 1	1.8478	1.71302e-09	0.915508	0.001796	Up-Up	Concordant	hypothetical protein EZV62_019212 [Acer yangbiense]	------	CC:cellular_component;CC:extracellular space;CC:cellular anatomical entity;	------	------	extracellular	0.915508	0.001796
Dlo_024983.1	IPR000490; Glycoside hydrolase, family 17	4.32966	2.02927e-09	0.75176	2.336e-05	Up-Up	Concordant	pathogenesis-related gene 2-like protein PR2-2 [Dimocarpus longan]	------	BP:primary metabolic process;BP:carbohydrate metabolic process;BP:organic substance metabolic process;BP:biological_process;BP:metabolic process;CC:cellular_component;CC:anchored component of plasma membrane;CC:intrinsic component of membrane;CC:intrinsic component of plasma membrane;CC:cellular anatomical entity;CC:anchored component of membrane;MF:glucosidase activity;MF:catalytic activity;MF:h…	------	------	cytoplasmic	0.75176	2.336e-05
Dlo_030516.1	IPR000726; Glycoside hydrolase, family 19, catalytic	12.6925	2.31439e-09	1.9143	0.01267	Up-Up	Concordant	chitinase [Dimocarpus longan]	Amino sugar and nucleotide sugar metabolism	BP:amino sugar catabolic process;BP:cellular catabolic process;BP:cell wall macromolecule metabolic process;BP:nitrogen compound metabolic process;BP:aminoglycan metabolic process;BP:organic substance catabolic process;BP:cellular macromolecule catabolic process;BP:cellular macromolecule metabolic process;BP:cell wall macromolecule catabolic process;BP:organic substance metabolic process;BP:chiti…	K01183	E3.2.1.14	vacuolar	1.9143	0.01267
Dlo_027656.1	IPR013057; Amino acid transporter, transmembrane domain	-3.05169	2.67974e-09	-0.372644	0.003204	Down-Down	Concordant	hypothetical protein EZV62_021498 [Acer yangbiense]	------	BP:amino acid transport;BP:signal transduction;BP:regulation of biological process;BP:hormone-mediated signaling pathway;BP:auxin-activated signaling pathway;BP:nitrogen compound transport;BP:biological regulation;BP:organic substance transport;BP:cellular process;BP:organic acid transport;BP:transport;BP:regulation of cellular process;BP:biological_process;BP:establishment of localization;BP:loc…	------	------	cytoplasmic	-0.372644	0.003204
Dlo_031694.1	IPR000719; Protein kinase domain	-2.52859	3.09273e-09	-0.297167	0.02338	Down-Down	Concordant	hypothetical protein EZV62_009681 [Acer yangbiense]	------	BP:phosphorylation;BP:nitrogen compound metabolic process;BP:cellular protein metabolic process;BP:cellular macromolecule metabolic process;BP:organic substance metabolic process;BP:protein phosphorylation;BP:cellular process;BP:cellular protein modification process;BP:macromolecule modification;BP:protein modification process;BP:biological_process;BP:metabolic process;BP:primary metabolic proces…	------	------	plasma membrane	-0.297167	0.02338
Dlo_019175.2	IPR001117; Multicopper oxidase, type 1	2.75953	3.14007e-09	1.3054	0.01311	Up-Up	Concordant	laccase [Acer pseudoplatanus]	------	BP:phenylpropanoid metabolic process;BP:organic cyclic compound metabolic process;BP:organic substance catabolic process;BP:lignin metabolic process;BP:organic substance metabolic process;BP:organic cyclic compound catabolic process;BP:lignin catabolic process;BP:phenylpropanoid catabolic process;BP:secondary metabolic process;BP:cellular aromatic compound metabolic process;BP:biological_process;…	K05909	E1.10.3.2	cytoplasmic	1.3054	0.01311
Dlo_001189.1	IPR003439; ABC transporter-like	-2.13257	6.31929e-09	-0.824979	0.0003115	Down-Down	Concordant	ABC transporter B family member 19 [Prunus yedoensis var. nudiflora]	ABC transporters	CC:integral component of membrane;CC:intrinsic component of membrane;CC:cellular anatomical entity;CC:cellular_component;MF:purine ribonucleoside triphosphate binding;MF:molecular_function;MF:binding;MF:ion binding;MF:heterocyclic compound binding;MF:nucleoside phosphate binding;MF:anion binding;MF:ATPase activity, coupled to transmembrane movement of substances;MF:nucleotide binding;MF:primary a…	K05658	ABCB1, CD243	ER	-0.824979	0.0003115
Dlo_001857.1	IPR001381; 3-dehydroquinate dehydratase type I	-4.52195	7.46389e-09	-1.9798	2.145e-06	Down-Down	Concordant	hypothetical protein EZV62_007037 [Acer yangbiense]	Phenylalanine, tyrosine and tryptophan biosynthesis	BP:carboxylic acid metabolic process;BP:cellular biosynthetic process;BP:nitrogen compound metabolic process;BP:small molecule metabolic process;BP:small molecule biosynthetic process;BP:organic cyclic compound biosynthetic process;BP:organic cyclic compound metabolic process;BP:organic substance biosynthetic process;BP:dicarboxylic acid biosynthetic process;BP:cellular amino acid metabolic proce…	K13832	aroDE, DHQ-SDH	cytoplasmic	-1.9798	2.145e-06
Dlo_011341.1	IPR020828; Glyceraldehyde 3-phosphate dehydrogenase, NAD(P) binding domain	-3.84895	9.49307e-09	-0.857565	0.0002844	Down-Down	Concordant	glyceraldehyde-3-phosphate dehydrogenase A, chloroplastic [Pistacia vera]	Carbon fixation in photosynthetic organisms	BP:organic substance metabolic process;BP:hexose metabolic process;BP:biological_process;BP:metabolic process;BP:primary metabolic process;BP:carbohydrate metabolic process;BP:monosaccharide metabolic process;BP:glucose metabolic process;BP:small molecule metabolic process;MF:NAD binding;MF:molecular_function;MF:binding;MF:heterocyclic compound binding;MF:nucleoside phosphate binding;MF:oxidoredu…	K05298	GAPA	chloroplast	-0.857565	0.0002844
Dlo_004508.1	IPR002085; Alcohol dehydrogenase superfamily, zinc-type	2.88842	9.77447e-09	0.757966	0.01598	Up-Up	Concordant	hypothetical protein EZV62_021180 [Acer yangbiense]	Phenylpropanoid biosynthesis	BP:cellular biosynthetic process;BP:organic cyclic compound biosynthetic process;BP:phenylpropanoid biosynthetic process;BP:organic cyclic compound metabolic process;BP:organic substance biosynthetic process;BP:lignin biosynthetic process;BP:lignin metabolic process;BP:secondary metabolite biosynthetic process;BP:phenylpropanoid metabolic process;BP:organic substance metabolic process;BP:secondar…	K00083	CAD	cytoplasmic	0.757966	0.01598
Dlo_021555.1	IPR001461; Aspartic peptidase	3.71428	1.39384e-08	0.70745	0.003523	Up-Up	Concordant	hypothetical protein EZV62_013683 [Acer yangbiense]	------	MF:hydrolase activity;MF:endopeptidase activity;MF:catalytic activity, acting on a protein;MF:aspartic-type peptidase activity;MF:catalytic activity;MF:molecular_function;MF:aspartic-type endopeptidase activity;MF:peptidase activity;	------	------	ER	0.70745	0.003523
Dlo_028832.1	IPR000719; Protein kinase domain	1.64405	1.47199e-08	-0.318866	0.002975	Up-Down	Discordant	putative receptor-like protein kinase At4g00960 [Pistacia vera]	------	BP:phosphorylation;BP:nitrogen compound metabolic process;BP:cellular protein metabolic process;BP:cellular macromolecule metabolic process;BP:organic substance metabolic process;BP:protein phosphorylation;BP:cellular process;BP:cellular protein modification process;BP:macromolecule modification;BP:protein modification process;BP:biological_process;BP:metabolic process;BP:primary metabolic proces…	------	------	mitochondrial	-0.318866	0.002975
Dlo_002353.1	IPR003864; Domain of unknown function DUF221	1.52561	1.51425e-08	-0.96158	1.388e-05	Up-Down	Discordant	hypothetical protein EZV62_026237 [Acer yangbiense]	------	BP:ion transport;BP:transport;BP:biological_process;BP:establishment of localization;BP:localization;CC:intrinsic component of membrane;CC:cellular_component;CC:integral component of membrane;CC:membrane;CC:cellular anatomical entity;CC:plasma membrane;MF:cation channel activity;MF:calcium activated cation channel activity;MF:molecular_function;MF:inorganic solute uptake transmembrane transporter…	K21989	TMEM63, CSC1	plasma membrane	-0.96158	1.388e-05
Dlo_012496.1	IPR000008; C2 domain	-3.56602	1.68117e-08	-0.898525	3.278e-05	Down-Down	Concordant	hypothetical protein EZV62_023010 [Acer yangbiense]	------	CC:integral component of membrane;CC:cellular_component;CC:intrinsic component of membrane;CC:cellular anatomical entity;MF:catalytic activity;MF:transferase activity;MF:molecular_function;MF:transferase activity, transferring glycosyl groups;	------	------	nuclear	-0.898525	3.278e-05
Dlo_001225.1	IPR008758; Peptidase S28	-3.80226	1.98898e-08	-0.593557	0.00418	Down-Down	Concordant	lysosomal Pro-X carboxypeptidase [Pistacia vera]	------	BP:organic substance metabolic process;BP:primary metabolic process;BP:organonitrogen compound metabolic process;BP:protein metabolic process;BP:macromolecule metabolic process;BP:nitrogen compound metabolic process;BP:biological_process;BP:metabolic process;BP:proteolysis;MF:hydrolase activity;MF:catalytic activity;MF:carboxypeptidase activity;MF:catalytic activity, acting on a protein;MF:serine…	K01285	PRCP	vacuolar	-0.593557	0.00418
Dlo_025963.1	IPR000008; C2 domain	1.58158	2.24492e-08	0.586317	0.004224	Up-Up	Concordant	protein SRC2 homolog isoform X1 [Pistacia vera]	------	------	------	------	cytoplasmic	0.586317	0.004224
Dlo_025067.1	IPR001128; Cytochrome P450	3.07964	2.69273e-08	1.51161	0.02206	Up-Up	Concordant	hypothetical protein JCGZ_10726 [Jatropha curcas]	Flavonoid biosynthesis;Phenylpropanoid biosynthesis;Stilbenoid, diarylheptanoid and gingerol biosynthesis	CC:integral component of membrane;CC:membrane;CC:cellular_component;CC:intrinsic component of membrane;CC:cellular anatomical entity;MF:cation binding;MF:monooxygenase activity;MF:oxidoreductase activity, acting on paired donors, with incorporation or reduction of molecular oxygen;MF:transition metal ion binding;MF:heme binding;MF:tetrapyrrole binding;MF:organic cyclic compound binding;MF:oxidore…	K09754	CYP98A, C3'H	extracellular	1.51161	0.02206
Dlo_012772.1	IPR001117; Multicopper oxidase, type 1	-3.30116	2.7515e-08	0.932976	0.03252	Down-Up	Discordant	putative laccase-9 [Cinnamomum micranthum f. kanehirae]	------	BP:phenylpropanoid metabolic process;BP:organic cyclic compound metabolic process;BP:organic substance catabolic process;BP:lignin metabolic process;BP:organic substance metabolic process;BP:organic cyclic compound catabolic process;BP:lignin catabolic process;BP:phenylpropanoid catabolic process;BP:secondary metabolic process;BP:cellular aromatic compound metabolic process;BP:biological_process;…	K05909	E1.10.3.2	cytoplasmic	0.932976	0.03252
Dlo_026512.1	IPR002283; Isopenicillin N synthase	-4.62174	3.49705e-08	-1.62633	1.328e-05	Down-Down	Concordant	gibberellin 20 oxidase 2 [Dimocarpus longan]	Diterpenoid biosynthesis	BP:response to abiotic stimulus;BP:developmental growth;BP:response to radiation;BP:post-embryonic development;BP:cellular biosynthetic process;BP:small molecule metabolic process;BP:small molecule biosynthetic process;BP:anatomical structure morphogenesis;BP:unidimensional cell growth;BP:reproductive process;BP:cell growth;BP:cell morphogenesis;BP:organic substance metabolic process;BP:diterpeno…	K05282	GA20ox	peroxisomal	-1.62633	1.328e-05
Dlo_032709.1	IPR005475; Transketolase-like, pyrimidine-binding domain	1.21001	4.94526e-08	0.749197	0.003498	Up-Up	Concordant	2-oxoisovalerate dehydrogenase subunit beta 1, mitochondrial isoform X1 [Citrus clementina]	Valine, leucine and isoleucine degradation;Propanoate metabolism	BP:response to extracellular stimulus;BP:carboxylic acid metabolic process;BP:cellular amino acid catabolic process;BP:nitrogen compound metabolic process;BP:small molecule metabolic process;BP:small molecule catabolic process;BP:organic substance catabolic process;BP:organonitrogen compound metabolic process;BP:cellular amino acid metabolic process;BP:organic substance metabolic process;BP:organ…	K00167	BCKDHB, bkdA2	mitochondrial	0.749197	0.003498
Dlo_020766.1	IPR007312; Phosphoesterase	2.10013	5.00122e-08	0.852911	0.007807	Up-Up	Concordant	hypothetical protein EZV62_007798 [Acer yangbiense]	Ether lipid metabolism;Glycerophospholipid metabolism;Inositol phosphate metabolism	BP:response to extracellular stimulus;BP:organophosphate catabolic process;BP:cellular catabolic process;BP:response to starvation;BP:cellular lipid catabolic process;BP:phospholipid catabolic process;BP:organic substance catabolic process;BP:cellular response to phosphate starvation;BP:lipid catabolic process;BP:organic substance metabolic process;BP:phospholipid metabolic process;BP:cellular re…	K01114	plc	cytoplasmic	0.852911	0.007807
Dlo_005703.1	IPR000719; Protein kinase domain	-1.84904	5.24463e-08	-1.09204	2.606e-05	Down-Down	Concordant	hypothetical protein EZV62_023420 [Acer yangbiense]	------	CC:integral component of membrane;CC:intrinsic component of membrane;CC:cellular_component;CC:cellular anatomical entity;MF:purine ribonucleoside triphosphate binding;MF:molecular_function;MF:binding;MF:nucleotide binding;MF:heterocyclic compound binding;MF:nucleoside phosphate binding;MF:anion binding;MF:ion binding;MF:transferase activity;MF:protein kinase activity;MF:purine nucleotide binding;…	------	------	ER	-1.09204	2.606e-05
Dlo_006594.1	IPR002629; Cobalamin-independent methionine synthase MetE, C-terminal/archaeal	1.81982	5.74738e-08	1.31508	0.03504	Up-Up	Concordant	hypothetical protein EZV62_007661 [Acer yangbiense]	Selenocompound metabolism;Cysteine and methionine metabolism	BP:carboxylic acid metabolic process;BP:cellular biosynthetic process;BP:nitrogen compound metabolic process;BP:aspartate family amino acid biosynthetic process;BP:small molecule metabolic process;BP:small molecule biosynthetic process;BP:organic substance biosynthetic process;BP:cellular amino acid metabolic process;BP:organic substance metabolic process;BP:alpha-amino acid metabolic process;BP:…	K00549	metE	chloroplast	1.31508	0.03504
Dlo_028956.1	-	-4.20674	6.4729e-08	-0.499916	0.0005805	Down-Down	Concordant	hypothetical protein EZV62_016918 [Acer yangbiense]	------	------	------	------	cytoplasmic	-0.499916	0.0005805
Dlo_011195.1	IPR003663; Sugar/inositol transporter	2.4488	9.06586e-08	1.0411	0.00189	Up-Up	Concordant	hypothetical protein EZV62_026572 [Acer yangbiense]	------	CC:integral component of membrane;CC:cellular_component;CC:cellular anatomical entity;CC:intrinsic component of membrane;MF:transporter activity;MF:transmembrane transporter activity;MF:molecular_function;	K24193	STP	Golgi apparatus	1.0411	0.00189
Dlo_032376.1	IPR027942; Sieve element occlusion, N-terminal	-1.71484	1.11302e-07	-0.456468	0.02255	Down-Down	Concordant	hypothetical protein EZV62_017478 [Acer yangbiense]	------	BP:developmental process;BP:phloem development;BP:phloem or xylem histogenesis;BP:anatomical structure development;BP:tissue development;BP:biological_process;	------	------	cytoplasmic	-0.456468	0.02255
Dlo_017356.1	IPR000092; Polyprenyl synthetase	-8.31823	1.23559e-07	-2.65028	0.001048	Down-Down	Concordant	geranylgeranyl pyrophosphate synthase, chloroplastic [Pistacia terebinthus subsp. palaestina]	Terpenoid backbone biosynthesis	BP:cellular biosynthetic process;BP:organic substance biosynthetic process;BP:organic substance metabolic process;BP:lipid metabolic process;BP:isoprenoid metabolic process;BP:cellular process;BP:biosynthetic process;BP:biological_process;BP:metabolic process;BP:cellular lipid metabolic process;BP:lipid biosynthetic process;BP:primary metabolic process;BP:cellular metabolic process;BP:isoprenoid …	K13789	GGPS	chloroplast	-2.65028	0.001048
Dlo_024206.1	IPR001077; O-methyltransferase, family 2	-1.84519	1.8702e-07	-1.69029	0.004356	Down-Down	Concordant	hypothetical protein EZV62_011947 [Acer yangbiense]	Tryptophan metabolism	BP:biological_process;BP:cellular process;BP:cellular aromatic compound metabolic process;BP:biosynthetic process;BP:cellular metabolic process;BP:metabolic process;BP:aromatic compound biosynthetic process;BP:methylation;BP:cellular biosynthetic process;MF:O-methyltransferase activity;MF:S-adenosylmethionine-dependent methyltransferase activity;MF:catalytic activity;MF:transferase activity;MF:tr…	K22588	ASMT	cytoplasmic	-1.69029	0.004356
Dlo_012431.1	IPR000719; Protein kinase domain	-2.86955	3.80745e-07	-1.29895	0.0003441	Down-Down	Concordant	hypothetical protein CUMW_041070 [Citrus unshiu]	------	CC:integral component of membrane;CC:intrinsic component of membrane;CC:cellular_component;CC:cellular anatomical entity;MF:purine ribonucleoside triphosphate binding;MF:molecular_function;MF:binding;MF:nucleotide binding;MF:heterocyclic compound binding;MF:nucleoside phosphate binding;MF:anion binding;MF:ion binding;MF:transferase activity;MF:protein kinase activity;MF:purine nucleotide binding;…	------	------	Golgi apparatus	-1.29895	0.0003441
Dlo_001166.1	IPR006046; Alpha amylase	4.47808	4.01103e-07	1.0537	7.545e-05	Up-Up	Concordant	alpha-amylase [Pistacia vera]	Starch and sucrose metabolism	BP:organic substance metabolic process;BP:carbohydrate metabolic process;BP:primary metabolic process;BP:metabolic process;BP:biological_process;MF:hydrolase activity;MF:metal ion binding;MF:amylase activity;MF:hydrolase activity, acting on glycosyl bonds;MF:ion binding;MF:catalytic activity;MF:alpha-amylase activity;MF:cation binding;MF:molecular_function;MF:calcium ion binding;MF:hydrolase acti…	K01176	AMY, amyA, malS	extracellular	1.0537	7.545e-05
Dlo_028846.1	IPR001789; Signal transduction response regulator, receiver domain	3.8572	4.30844e-07	1.33778	4.456e-05	Up-Up	Concordant	hypothetical protein EZV62_006581 [Acer yangbiense]	------	CC:integral component of membrane;CC:cellular_component;CC:cellular anatomical entity;CC:intrinsic component of membrane;MF:phosphotransferase activity, alcohol group as acceptor;MF:phosphorelay sensor kinase activity;MF:kinase activity;MF:catalytic activity, acting on a protein;MF:phosphotransferase activity, nitrogenous group as acceptor;MF:catalytic activity;MF:transferase activity;MF:molecula…	------	------	cytoplasmic	1.33778	4.456e-05
Dlo_009318.2	IPR002495; Glycosyl transferase, family 8	3.2304	5.195e-07	1.13592	0.007971	Up-Up	Concordant	hypothetical protein CICLE_v10007975mg [Citrus clementina]	------	BP:cellular polysaccharide biosynthetic process;BP:galacturonan metabolic process;BP:cell wall polysaccharide metabolic process;BP:cell wall macromolecule metabolic process;BP:external encapsulating structure organization;BP:cellular macromolecule biosynthetic process;BP:cell wall polysaccharide biosynthetic process;BP:cell wall macromolecule biosynthetic process;BP:organic substance biosynthetic…	K20867	GAUT12S	Golgi apparatus	1.13592	0.007971
Dlo_007043.1	IPR000719; Protein kinase domain	-1.28724	6.59752e-07	-1.14963	3.899e-05	Down-Down	Concordant	hypothetical protein EZV62_018662 [Acer yangbiense]	------	CC:integral component of membrane;CC:intrinsic component of membrane;CC:cellular_component;CC:cellular anatomical entity;MF:purine ribonucleoside triphosphate binding;MF:molecular_function;MF:binding;MF:nucleotide binding;MF:heterocyclic compound binding;MF:nucleoside phosphate binding;MF:anion binding;MF:ion binding;MF:transferase activity;MF:protein kinase activity;MF:purine nucleotide binding;…	------	------	plasma membrane	-1.14963	3.899e-05
Dlo_009201.2	IPR014977; WRC	-3.36301	8.23823e-07	-1.31406	4.177e-05	Down-Down	Concordant	growth-regulating factor 4-like [Herrania umbratica]	------	BP:regulation of primary metabolic process;BP:regulation of metabolic process;BP:regulation of cellular biosynthetic process;BP:regulation of cellular metabolic process;BP:nucleic acid metabolic process;BP:cellular biosynthetic process;BP:nitrogen compound metabolic process;BP:cellular macromolecule biosynthetic process;BP:regulation of biological process;BP:nucleic acid-templated transcription;B…	------	------	nuclear	-1.31406	4.177e-05
Dlo_020201.1	IPR000262; FMN-dependent dehydrogenase	-3.20668	8.9002e-07	-0.941017	1.926e-05	Down-Down	Concordant	Alpha-hydroxy acid dehydrogenase, FMN-dependent [Trema orientale]	Glyoxylate and dicarboxylate metabolism;Peroxisome	BP:cellular metabolic compound salvage;BP:oxidative photosynthetic carbon pathway;BP:cellular process;BP:cellular metabolic process;BP:biological_process;BP:metabolic process;MF:anion binding;MF:carbohydrate derivative binding;MF:organic cyclic compound binding;MF:nucleotide binding;MF:small molecule binding;MF:nucleoside phosphate binding;MF:FMN binding;MF:molecular_function;MF:ion binding;MF:he…	K11517	HAO	peroxisomal	-0.941017	1.926e-05
Dlo_028960.4	IPR004045; Glutathione S-transferase, N-terminal	-3.37835	9.05794e-07	-1.41757	0.0001574	Down-Down	Concordant	glutathione S-transferase L3-like isoform X1 [Pistacia vera]	Glutathione metabolism	BP:organic substance metabolic process;BP:organonitrogen compound metabolic process;BP:cellular modified amino acid metabolic process;BP:cellular amide metabolic process;BP:cellular process;BP:cellular nitrogen compound metabolic process;BP:cellular metabolic process;BP:metabolic process;BP:nitrogen compound metabolic process;BP:biological_process;BP:glutathione metabolic process;BP:sulfur compou…	K00799	GST, gst	cytoplasmic	-1.41757	0.0001574
Dlo_032754.1	IPR001077; O-methyltransferase, family 2	1.8486	9.27517e-07	1.6536	0.008017	Up-Up	Concordant	hypothetical protein EZV62_024373 [Acer yangbiense]	Phenylpropanoid biosynthesis;Tryptophan metabolism	BP:cellular process;BP:cellular aromatic compound metabolic process;BP:biosynthetic process;BP:cellular metabolic process;BP:biological_process;BP:metabolic process;BP:aromatic compound biosynthetic process;BP:methylation;BP:cellular biosynthetic process;MF:O-methyltransferase activity;MF:caffeate O-methyltransferase activity;MF:S-adenosylmethionine-dependent methyltransferase activity;MF:catalyt…	K13066	COMT	cytoplasmic	1.6536	0.008017
Dlo_027040.1	IPR006151; Quinate/shikimate 5-dehydrogenase/glutamyl-tRNA reductase	2.02959	9.58345e-07	-0.458532	0.002869	Up-Down	Discordant	glutamyl-tRNA reductase 1, chloroplastic [Citrus clementina]	Porphyrin and chlorophyll metabolism;Biosynthesis of cofactors	BP:porphyrin-containing compound metabolic process;BP:porphyrin-containing compound biosynthetic process;BP:cellular biosynthetic process;BP:cellular nitrogen compound metabolic process;BP:nitrogen compound metabolic process;BP:organic cyclic compound biosynthetic process;BP:organic cyclic compound metabolic process;BP:organic substance biosynthetic process;BP:protoporphyrinogen IX biosynthetic p…	K02492	hemA	chloroplast	-0.458532	0.002869
Dlo_018872.2	IPR005134; Uncharacterised protein family UPF0114	-3.98285	1.05823e-06	-1.24955	0.0001557	Down-Down	Concordant	uncharacterized protein LOC116143549 isoform X2 [Pistacia vera]	------	CC:cellular_component;CC:integral component of membrane;CC:cellular anatomical entity;CC:intrinsic component of membrane;	------	------	peroxisomal	-1.24955	0.0001557
Dlo_017941.1	IPR000322; Glycoside hydrolase family 31	-3.02288	1.14669e-06	-1.63909	1.584e-05	Down-Down	Concordant	sulfoquinovosidase-like [Juglans regia]	------	BP:primary metabolic process;BP:carbohydrate metabolic process;BP:organic substance metabolic process;BP:biological_process;BP:metabolic process;MF:hydrolase activity;MF:catalytic activity;MF:carbohydrate binding;MF:hydrolase activity, acting on glycosyl bonds;MF:binding;MF:hydrolase activity, hydrolyzing O-glycosyl compounds;MF:molecular_function;	------	------	cytoplasmic	-1.63909	1.584e-05
Dlo_011660.1	IPR001362; Glycoside hydrolase, family 32	3.84521	1.17031e-06	0.647913	0.007463	Up-Up	Concordant	cell wall bound invertase [Dimocarpus longan]	Starch and sucrose metabolism;Galactose metabolism	BP:primary metabolic process;BP:carbohydrate metabolic process;BP:organic substance metabolic process;BP:biological_process;BP:metabolic process;CC:integral component of membrane;CC:cellular_component;CC:intrinsic component of membrane;CC:cellular anatomical entity;MF:hydrolase activity;MF:hydrolase activity, acting on glycosyl bonds;MF:catalytic activity;MF:hydrolase activity, hydrolyzing O-glyc…	K01193	INV, sacA	cytoplasmic	0.647913	0.007463
Dlo_027230.1	IPR004045; Glutathione S-transferase, N-terminal	2.38572	1.18289e-06	0.636742	0.0003041	Up-Up	Concordant	glutathione transferase, partial [Dimocarpus longan]	Glutathione metabolism	BP:organonitrogen compound metabolic process;BP:cellular modified amino acid metabolic process;BP:cellular amide metabolic process;BP:cellular process;BP:cellular nitrogen compound metabolic process;BP:cellular metabolic process;BP:nitrogen compound metabolic process;BP:biological_process;BP:glutathione metabolic process;BP:sulfur compound metabolic process;BP:peptide metabolic process;BP:metabol…	K00799	GST, gst	cytoplasmic	0.636742	0.0003041
Dlo_020111.1	IPR003663; Sugar/inositol transporter	-5.90424	1.24794e-06	-1.22244	0.002806	Down-Down	Concordant	hypothetical protein EZV62_006936 [Acer yangbiense]	------	CC:integral component of membrane;CC:cellular_component;CC:cellular anatomical entity;CC:intrinsic component of membrane;MF:transporter activity;MF:transmembrane transporter activity;MF:molecular_function;	K03444	ERD6, ESL1	Golgi apparatus	-1.22244	0.002806
Dlo_000687.1	IPR004045; Glutathione S-transferase, N-terminal	-3.12584	1.26893e-06	-1.2084	0.003077	Down-Down	Concordant	glutathione S-transferase U17-like [Citrus sinensis]	Glutathione metabolism	BP:cellular nitrogen compound metabolic process;BP:nitrogen compound metabolic process;BP:organic substance metabolic process;BP:glutathione metabolic process;BP:cellular process;BP:biological_process;BP:metabolic process;BP:organonitrogen compound metabolic process;BP:cellular modified amino acid metabolic process;BP:cellular amide metabolic process;BP:cellular metabolic process;BP:sulfur compou…	K00799	GST, gst	cytoplasmic	-1.2084	0.003077
Dlo_007194.1	IPR013094; Alpha/beta hydrolase fold-3	-7.21504	1.27969e-06	-2.48499	3.927e-05	Down-Down	Concordant	hypothetical protein EZV62_011358 [Acer yangbiense]	------	MF:hydrolase activity;MF:molecular_function;MF:catalytic activity;	------	------	cytoplasmic	-2.48499	3.927e-05
Dlo_024425.1	IPR009856; Light regulated Lir1	-2.258	1.38214e-06	-1.48049	0.0006434	Down-Down	Concordant	hypothetical protein EZV62_024914 [Acer yangbiense]	------	CC:plastid;CC:intracellular membrane-bounded organelle;CC:cellular_component;CC:intracellular organelle;CC:membrane-bounded organelle;CC:organelle;CC:cellular anatomical entity;CC:chloroplast;	------	------	chloroplast	-1.48049	0.0006434
Dlo_014545.1	IPR005123; Oxoglutarate/iron-dependent dioxygenase	1.14339	1.4708e-06	1.46877	0.002549	Up-Up	Concordant	hypothetical protein EZV62_018343 [Acer yangbiense]	------	MF:cation binding;MF:ion binding;MF:catalytic activity;MF:molecular_function;MF:binding;MF:metal ion binding;MF:oxidoreductase activity;	------	------	cytoplasmic	1.46877	0.002549
Dlo_011237.1	IPR001906; Terpene synthase, N-terminal domain	3.46502	1.51038e-06	0.696416	0.03079	Up-Up	Concordant	hypothetical protein EZV62_026526 [Acer yangbiense]	Sesquiterpenoid and triterpenoid biosynthesis	MF:cation binding;MF:carbon-oxygen lyase activity, acting on phosphates;MF:carbon-oxygen lyase activity;MF:terpene synthase activity;MF:magnesium ion binding;MF:ion binding;MF:catalytic activity;MF:molecular_function;MF:binding;MF:metal ion binding;MF:lyase activity;	K14175	NES1	cytoplasmic	0.696416	0.03079
Dlo_005218.1	IPR000719; Protein kinase domain	-3.07078	1.53881e-06	-0.912167	8.241e-05	Down-Down	Concordant	hypothetical protein EZV62_005439 [Acer yangbiense]	------	CC:integral component of membrane;CC:intrinsic component of membrane;CC:cellular_component;CC:cellular anatomical entity;MF:purine ribonucleoside triphosphate binding;MF:molecular_function;MF:binding;MF:nucleotide binding;MF:heterocyclic compound binding;MF:nucleoside phosphate binding;MF:anion binding;MF:ion binding;MF:transferase activity;MF:protein kinase activity;MF:purine nucleotide binding;…	------	------	ER	-0.912167	8.241e-05
Dlo_023256.1	-	6.59392	1.83836e-06	2.71724	0.0004466	Up-Up	Concordant	hypothetical protein MANES_17G096800v8 [Manihot esculenta]	------	------	------	------	cytoplasmic	2.71724	0.0004466
Dlo_022776.1	IPR001938; Thaumatin	-2.41749	2.12761e-06	-0.941421	0.002168	Down-Down	Concordant	hypothetical protein EZV62_023372 [Acer yangbiense]	------	BP:response to stimulus;BP:defense response;BP:response to stress;BP:biological_process;CC:cellular_component;CC:extracellular region;CC:cellular anatomical entity;	------	------	extracellular	-0.941421	0.002168
Dlo_024902.1	IPR000146; Fructose-1,6-bisphosphatase class 1/Sedoheputulose-1,7-bisphosphatase	-3.92591	2.20701e-06	-1.45831	0.0006389	Down-Down	Concordant	fructose-1,6-bisphosphatase, chloroplastic-like isoform X2 [Vitis riparia]	Glycolysis / Gluconeogenesis;Pentose phosphate pathway;Fructose and mannose metabolism;Carbon fixation in photosynthetic organisms	BP:disaccharide biosynthetic process;BP:monosaccharide biosynthetic process;BP:oligosaccharide metabolic process;BP:oligosaccharide biosynthetic process;BP:cellular biosynthetic process;BP:sucrose biosynthetic process;BP:small molecule biosynthetic process;BP:gluconeogenesis;BP:organic substance biosynthetic process;BP:cellular carbohydrate metabolic process;BP:disaccharide metabolic process;BP:s…	K03841	FBP, fbp	chloroplast	-1.45831	0.0006389
Dlo_010185.1	IPR002213; UDP-glucuronosyl/UDP-glucosyltransferase	-3.86996	2.30932e-06	-2.4266	3.637e-05	Down-Down	Concordant	hypothetical protein EZV62_011203 [Acer yangbiense]	------	MF:quercetin 7-O-glucosyltransferase activity;MF:catalytic activity;MF:UDP-glucosyltransferase activity;MF:glucosyltransferase activity;MF:quercetin 3-O-glucosyltransferase activity;MF:transferase activity;MF:molecular_function;MF:transferase activity, transferring glycosyl groups;MF:transferase activity, transferring hexosyl groups;MF:UDP-glycosyltransferase activity;MF:gallate 1-beta-glucosyltr…	K23279	UGT84A13	cytoplasmic	-2.4266	3.637e-05
Dlo_016170.1	IPR003245; Plastocyanin-like	1.71043	2.39905e-06	1.07658	0.01896	Up-Up	Concordant	hypothetical protein EZV62_008171 [Acer yangbiense]	------	CC:integral component of membrane;CC:cellular_component;CC:anchored component of plasma membrane;CC:intrinsic component of membrane;CC:intrinsic component of plasma membrane;CC:cellular anatomical entity;CC:anchored component of membrane;MF:oxidoreductase activity;MF:catalytic activity;MF:molecular_function;MF:electron carrier activity;	------	------	extracellular	1.07658	0.01896
Dlo_013028.1	IPR000823; Plant peroxidase	1.66377	2.42965e-06	1.15376	0.0003383	Up-Up	Concordant	hypothetical protein EZV62_016761 [Acer yangbiense]	Phenylpropanoid biosynthesis	BP:cellular catabolic process;BP:hydrogen peroxide catabolic process;BP:cellular process;BP:reactive oxygen species metabolic process;BP:response to stress;BP:biological_process;BP:metabolic process;BP:catabolic process;BP:response to oxidative stress;BP:response to stimulus;BP:cellular metabolic process;BP:hydrogen peroxide metabolic process;CC:cellular anatomical entity;CC:cellular_component;CC…	K00430	E1.11.1.7	extracellular	1.15376	0.0003383
Dlo_018496.1	IPR006015; Universal stress protein A	1.89207	2.4887e-06	1.15452	0.0002938	Up-Up	Concordant	uncharacterized protein LOC116137113 isoform X2 [Pistacia vera]	------	CC:cellular_component;CC:membrane;CC:cellular anatomical entity;CC:plasma membrane;	------	------	cytoplasmic	1.15452	0.0002938
Dlo_019474.1	IPR000782; FAS1 domain	1.40909	2.75576e-06	0.911506	0.002414	Up-Up	Concordant	hypothetical protein EZV62_020723 [Acer yangbiense]	------	BP:cell wall organization or biogenesis;BP:plant-type cell wall biogenesis;BP:cell wall biogenesis;BP:plant-type secondary cell wall biogenesis;BP:cellular process;BP:cellular component biogenesis;BP:biological_process;BP:cellular component organization or biogenesis;BP:plant-type cell wall organization or biogenesis;CC:integral component of membrane;CC:cellular_component;CC:anchored component of…	------	------	ER	0.911506	0.002414
Dlo_001630.2	IPR013210; Leucine-rich repeat-containing N-terminal, type 2	1.15298	2.84742e-06	0.886434	0.001668	Up-Up	Concordant	leucine-rich repeat extensin-like protein 3 [Pistacia vera]	------	------	------	------	ER	0.886434	0.001668
Dlo_021381.1	IPR006867; Domain of unknown function DUF632	-1.8201	2.89428e-06	-0.482557	0.01579	Down-Down	Concordant	hypothetical protein EZV62_014391 [Acer yangbiense]	------	BP:signal transduction;BP:intracellular signal transduction;BP:regulation of biological process;BP:biological regulation;BP:cellular process;BP:regulation of cellular process;BP:biological_process;BP:small GTPase mediated signal transduction;MF:purine ribonucleoside triphosphate binding;MF:heterocyclic compound binding;MF:molecular_function;MF:ion binding;MF:nucleoside phosphate binding;MF:anion …	------	------	cytoplasmic	-0.482557	0.01579
Dlo_023358.1	IPR001362; Glycoside hydrolase, family 32	1.89115	3.41177e-06	1.10924	0.01535	Up-Up	Concordant	soluble acid invertase 2 [Dimocarpus longan]	Starch and sucrose metabolism;Galactose metabolism	BP:organic substance metabolic process;BP:biological_process;BP:metabolic process;BP:primary metabolic process;BP:carbohydrate metabolic process;CC:membrane-enclosed lumen;CC:intrinsic component of membrane;CC:integral component of membrane;CC:vacuolar lumen;CC:cellular anatomical entity;CC:organelle lumen;CC:cellular_component;CC:intracellular organelle lumen;MF:hydrolase activity;MF:hydrolase a…	K01193	INV, sacA	Golgi apparatus	1.10924	0.01535
Dlo_020588.1	IPR001830; Glycosyl transferase, family 20	-2.38704	3.53582e-06	-1.82392	9.666e-06	Down-Down	Concordant	hypothetical protein EZV62_007925 [Acer yangbiense]	Starch and sucrose metabolism	BP:oligosaccharide metabolic process;BP:oligosaccharide biosynthetic process;BP:cellular biosynthetic process;BP:cellular metabolic process;BP:organic substance biosynthetic process;BP:cellular carbohydrate metabolic process;BP:disaccharide metabolic process;BP:organic substance metabolic process;BP:disaccharide biosynthetic process;BP:cellular process;BP:biosynthetic process;BP:biological_proces…	K16055	TPS	chloroplast	-1.82392	9.666e-06
Dlo_016840.1	IPR012336; Thioredoxin-like fold	-2.0991	4.07376e-06	-0.737969	0.0004406	Down-Down	Concordant	peroxiredoxin-2-like [Populus trichocarpa]	------	BP:cellular catabolic process;BP:regulation of biological process;BP:hydrogen peroxide catabolic process;BP:cellular response to chemical stimulus;BP:cell redox homeostasis;BP:cellular response to stimulus;BP:cellular response to chemical stress;BP:biological regulation;BP:cellular homeostasis;BP:cellular process;BP:reactive oxygen species metabolic process;BP:regulation of cellular process;BP:re…	K24140	PRXII	cytoplasmic	-0.737969	0.0004406
Dlo_010663.1	IPR006946; Protein of unknown function DUF642	-1.36575	4.19482e-06	-0.480296	0.00231	Down-Down	Concordant	uncharacterized protein LOC102617237 isoform X2 [Citrus sinensis]	------	CC:integral component of membrane;CC:membrane;CC:cellular_component;CC:intrinsic component of membrane;CC:plasma membrane;CC:cellular anatomical entity;	------	------	cytoplasmic	-0.480296	0.00231
Dlo_000446.1	IPR001611; Leucine-rich repeat	-1.55311	4.22407e-06	-0.911208	0.001179	Down-Down	Concordant	hypothetical protein EZV62_014544 [Acer yangbiense]	------	CC:cellular_component;CC:integral component of membrane;CC:cellular anatomical entity;CC:intrinsic component of membrane;	------	------	plasma membrane	-0.911208	0.001179
dlo_036474.1	IPR001554; Glycoside hydrolase, family 14	1.54564	4.51667e-06	0.749192	0.000721	Up-Up	Concordant	hypothetical protein EZV62_000378 [Acer yangbiense]	------	BP:organic substance metabolic process;BP:organic substance catabolic process;BP:primary metabolic process;BP:carbohydrate metabolic process;BP:polysaccharide metabolic process;BP:carbohydrate catabolic process;BP:polysaccharide catabolic process;BP:metabolic process;BP:biological_process;BP:macromolecule metabolic process;BP:catabolic process;BP:macromolecule catabolic process;MF:hydrolase activ…	------	------	cytoplasmic	0.749192	0.000721
Dlo_006161.1	IPR000136; Oleosin	-3.47018	4.73895e-06	-1.39905	0.0009788	Down-Down	Concordant	hypothetical protein EZV62_024039 [Acer yangbiense]	------	BP:localization;BP:biological_process;BP:lipid storage;BP:maintenance of location;CC:intracellular non-membrane-bounded organelle;CC:integral component of membrane;CC:lipid particle;CC:cellular_component;CC:intracellular organelle;CC:non-membrane-bounded organelle;CC:intrinsic component of membrane;CC:monolayer-surrounded lipid storage body;CC:organelle;CC:cellular anatomical entity;	------	------	Golgi apparatus	-1.39905	0.0009788
Dlo_004310.1	IPR004901; Reversibly glycosylated polypeptide family	1.34375	4.78686e-06	0.93699	0.0003117	Up-Up	Concordant	hypothetical protein EZV62_015493 [Acer yangbiense]	Amino sugar and nucleotide sugar metabolism	BP:cell wall organization or biogenesis;BP:cellular process;BP:biological_process;BP:plant-type cell wall organization or biogenesis;CC:cytosol;CC:cellular_component;CC:cellular anatomical entity;MF:UDP-arabinopyranose mutase activity;MF:isomerase activity;MF:catalytic activity;MF:molecular_function;MF:intramolecular transferase activity;	K13379	RGP, UTM	cytoplasmic	0.93699	0.0003117
Dlo_032191.1	IPR002480; DAHP synthetase, class II	1.49588	7.57443e-06	0.877724	0.002385	Up-Up	Concordant	hypothetical protein EZV62_021926 [Acer yangbiense]	Phenylalanine, tyrosine and tryptophan biosynthesis	BP:primary metabolic process;BP:carboxylic acid metabolic process;BP:cellular biosynthetic process;BP:nitrogen compound metabolic process;BP:small molecule metabolic process;BP:small molecule biosynthetic process;BP:organic cyclic compound metabolic process;BP:organic substance biosynthetic process;BP:organic cyclic compound biosynthetic process;BP:dicarboxylic acid biosynthetic process;BP:cellul…	K01626	E2.5.1.54, aroF, aroG, aroH	chloroplast	0.877724	0.002385
Dlo_023167.1	IPR000782; FAS1 domain	1.10702	8.33655e-06	0.907549	0.02258	Up-Up	Concordant	fasciclin-like arabinogalactan protein 16 [Pistacia vera]	------	------	------	------	ER	0.907549	0.02258
Dlo_005469.1	IPR027942; Sieve element occlusion, N-terminal	-1.72324	8.72737e-06	-0.384708	0.006159	Down-Down	Concordant	hypothetical protein EZV62_020015 [Acer yangbiense]	------	BP:developmental process;BP:phloem development;BP:phloem or xylem histogenesis;BP:anatomical structure development;BP:tissue development;BP:biological_process;CC:integral component of membrane;CC:cellular_component;CC:intrinsic component of membrane;CC:cellular anatomical entity;	------	------	cytoplasmic	-0.384708	0.006159
Dlo_015145.1	IPR004864; Late embryogenesis abundant protein, LEA-14	1.36244	9.388e-06	1.0014	0.001215	Up-Up	Concordant	hypothetical protein EZV62_009943 [Acer yangbiense]	------	BP:response to oxygen-containing compound;BP:response to abiotic stimulus;BP:response to stimulus;BP:response to stress;BP:biological_process;BP:response to acid chemical;BP:response to water deprivation;BP:response to water;BP:response to desiccation;BP:response to chemical;BP:response to inorganic substance;CC:cellular_component;CC:cytosol;CC:cellular anatomical entity;	------	------	cytoplasmic	1.0014	0.001215
Dlo_033922.1	IPR005024; Snf7 family	-1.10013	1.00646e-05	-1.48308	0.0004685	Down-Down	Concordant	vacuolar protein sorting-associated protein 2 homolog 2 [Pistacia vera]	Endocytosis	BP:protein localization;BP:late endosome to vacuole transport;BP:nitrogen compound transport;BP:multivesicular body sorting pathway;BP:organic substance transport;BP:endosome transport via multivesicular body sorting pathway;BP:cellular localization;BP:cellular process;BP:transport;BP:establishment of protein localization;BP:biological_process;BP:establishment of localization in cell;BP:establish…	K12191	CHMP2A	cytoplasmic	-1.48308	0.0004685
Dlo_000327.1	-	1.19353	1.10923e-05	0.873934	0.00537	Up-Up	Concordant	hypothetical protein EZV62_027942 [Acer yangbiense]	------	------	------	------	cytoplasmic	0.873934	0.00537
Dlo_026633.1	IPR001858; Phosphatidylethanolamine-binding, conserved site	-7.07935	1.1311e-05	-1.63318	0.001297	Down-Down	Concordant	mother of FT and TFL1 [Dimocarpus longan]	------	CC:cytoplasm;CC:cellular_component;CC:cellular anatomical entity;	------	------	cytoplasmic	-1.63318	0.001297
Dlo_020441.1	IPR000172; Glucose-methanol-choline oxidoreductase, N-terminal	-3.05773	1.20149e-05	-0.826301	0.000382	Down-Down	Concordant	long-chain-alcohol oxidase FAO2-like [Pistacia vera]	------	CC:integral component of membrane;CC:intrinsic component of membrane;CC:cellular anatomical entity;CC:cellular_component;MF:long-chain-alcohol oxidase activity;MF:molecular_function;MF:mandelonitrile lyase activity;MF:nucleotide binding;MF:heterocyclic compound binding;MF:nucleoside phosphate binding;MF:oxidoreductase activity;MF:anion binding;MF:flavin adenine dinucleotide binding;MF:ion binding…	K17756	FAO3	cytoplasmic	-0.826301	0.000382
Dlo_030875.1	IPR008546; Domain of unknown function DUF828	-1.47909	1.21836e-05	-0.596153	0.03157	Down-Down	Concordant	VAN3-binding protein-like [Pistacia vera]	------	BP:developmental process;BP:pattern specification process;BP:multicellular organismal process;BP:xylem and phloem pattern formation;BP:auxin-activated signaling pathway;BP:phloem or xylem histogenesis;BP:leaf vascular tissue pattern formation;BP:anatomical structure development;BP:tissue development;BP:regulation of cellular process;BP:biological_process;BP:regionalization;BP:hormone-mediated sig…	------	------	nuclear	-0.596153	0.03157
Dlo_010228.1	IPR000644; CBS domain	1.28759	1.3667e-05	-0.289554	0.04357	Up-Down	Discordant	hypothetical protein EZV62_011266 [Acer yangbiense]	------	------	------	------	chloroplast	-0.289554	0.04357
Dlo_002705.1	IPR000453; Chorismate synthase	1.05901	1.3667e-05	0.732665	0.01005	Up-Up	Concordant	hypothetical protein EZV62_025426 [Acer yangbiense]	Phenylalanine, tyrosine and tryptophan biosynthesis	BP:dicarboxylic acid metabolic process;BP:carboxylic acid metabolic process;BP:cellular biosynthetic process;BP:nitrogen compound metabolic process;BP:small molecule metabolic process;BP:small molecule biosynthetic process;BP:organic cyclic compound biosynthetic process;BP:organic substance biosynthetic process;BP:cellular amino acid metabolic process;BP:organic substance metabolic process;BP:org…	K01736	aroC	chloroplast	0.732665	0.01005
Dlo_032378.1	IPR027942; Sieve element occlusion, N-terminal	2.06234	1.51265e-05	0.680868	0.009861	Up-Up	Concordant	hypothetical protein EZV62_017478 [Acer yangbiense]	------	BP:developmental process;BP:phloem development;BP:phloem or xylem histogenesis;BP:anatomical structure development;BP:tissue development;BP:biological_process;	------	------	cytoplasmic	0.680868	0.009861
Dlo_029445.1	IPR006943; Domain of unknown function DUF641, plant	-1.91848	1.56118e-05	-0.532932	0.000683	Down-Down	Concordant	hypothetical protein EZV62_002826 [Acer yangbiense]	------	BP:response to gravity;BP:response to abiotic stimulus;BP:response to red or far red light;BP:tropism;BP:response to external stimulus;BP:response to radiation;BP:response to stimulus;BP:negative gravitropism;BP:biological_process;BP:response to light stimulus;BP:gravitropism;	------	------	nuclear	-0.532932	0.000683
Dlo_033355.1	IPR000726; Glycoside hydrolase, family 19, catalytic	6.87359	1.57166e-05	1.75788	0.004323	Up-Up	Concordant	chitinase [Dimocarpus longan]	Amino sugar and nucleotide sugar metabolism	BP:amino sugar catabolic process;BP:cellular catabolic process;BP:cell wall macromolecule metabolic process;BP:nitrogen compound metabolic process;BP:aminoglycan metabolic process;BP:organic substance catabolic process;BP:cellular macromolecule catabolic process;BP:cellular macromolecule metabolic process;BP:cell wall macromolecule catabolic process;BP:organic substance metabolic process;BP:chiti…	K01183	E3.2.1.14	vacuolar	1.75788	0.004323
Dlo_002426.1	IPR000008; C2 domain	-2.17181	1.70372e-05	-1.09844	0.000178	Down-Down	Concordant	hypothetical protein EZV62_001771 [Acer yangbiense]	------	CC:integral component of membrane;CC:anchoring junction;CC:cellular_component;CC:cell junction;CC:intrinsic component of membrane;CC:cell-cell junction;CC:plasmodesma;CC:cellular anatomical entity;MF:transferase activity, transferring glycosyl groups;MF:catalytic activity;MF:transferase activity;MF:molecular_function;	------	------	cytoplasmic	-1.09844	0.000178
Dlo_008745.1	IPR001354; Mandelate racemase/muconate lactonizing enzyme/methylaspartate ammonia-lyase	-2.19884	1.72053e-05	-1.07493	0.001366	Down-Down	Concordant	hypothetical protein EZV62_004963 [Acer yangbiense]	------	MF:cation binding;MF:racemase and epimerase activity;MF:racemase and epimerase activity, acting on amino acids and derivatives;MF:isomerase activity;MF:ion binding;MF:catalytic activity;MF:molecular_function;MF:binding;MF:metal ion binding;	------	------	chloroplast	-1.07493	0.001366
Dlo_007632.2	-	-2.78336	1.91065e-05	-2.09525	0.0003095	Down-Down	Concordant	uracil phosphoribosyltransferase isoform X3 [Jatropha curcas]	Pyrimidine metabolism	BP:pyrimidine ribonucleotide metabolic process;BP:nucleotide biosynthetic process;BP:small molecule metabolic process;BP:ribonucleoside monophosphate metabolic process;BP:organic cyclic compound biosynthetic process;BP:organic cyclic compound metabolic process;BP:pyrimidine nucleobase biosynthetic process;BP:UMP salvage;BP:heterocycle metabolic process;BP:pyrimidine ribonucleoside monophosphate b…	K00761	upp, UPRT	chloroplast	-2.09525	0.0003095
Dlo_029469.1	IPR000719; Protein kinase domain	-1.43684	2.11544e-05	-0.732686	0.0007977	Down-Down	Concordant	probable serine/threonine-protein kinase BSK3 [Citrus clementina]	------	BP:metabolic process;BP:response to temperature stimulus;BP:organonitrogen compound metabolic process;BP:nitrogen compound metabolic process;BP:signal transduction;BP:steroid hormone mediated signaling pathway;BP:response to salt stress;BP:regulation of biological process;BP:lipid metabolic process;BP:response to endogenous stimulus;BP:response to abscisic acid;BP:response to lipid;BP:organic sub…	------	------	mitochondrial	-0.732686	0.0007977
Dlo_011008.1	IPR001461; Aspartic peptidase	-1.11986	2.2483e-05	-0.861744	0.002619	Down-Down	Concordant	protein ASPARTIC PROTEASE IN GUARD CELL 1 [Citrus sinensis]	------	MF:hydrolase activity;MF:endopeptidase activity;MF:catalytic activity, acting on a protein;MF:aspartic-type peptidase activity;MF:catalytic activity;MF:aspartic-type endopeptidase activity;MF:molecular_function;MF:peptidase activity;	K22683	APF2	extracellular	-0.861744	0.002619
Dlo_008467.1	IPR000823; Plant peroxidase	1.60482	2.32299e-05	0.586301	0.01672	Up-Up	Concordant	hypothetical protein EZV62_007705 [Acer yangbiense]	Phenylpropanoid biosynthesis	BP:cellular catabolic process;BP:hydrogen peroxide catabolic process;BP:cellular process;BP:reactive oxygen species metabolic process;BP:response to stress;BP:biological_process;BP:metabolic process;BP:catabolic process;BP:response to oxidative stress;BP:response to stimulus;BP:cellular metabolic process;BP:hydrogen peroxide metabolic process;CC:cell-cell junction;CC:cell junction;CC:cell wall;CC…	K00430	E1.11.1.7	extracellular	0.586301	0.01672
Dlo_000542.1	IPR002085; Alcohol dehydrogenase superfamily, zinc-type	-1.02446	2.61863e-05	-0.729157	0.0001803	Down-Down	Concordant	hypothetical protein EZV62_014631 [Acer yangbiense]	------	BP:cellular biosynthetic process;BP:organic cyclic compound biosynthetic process;BP:phenylpropanoid biosynthetic process;BP:organic cyclic compound metabolic process;BP:organic substance biosynthetic process;BP:lignin biosynthetic process;BP:lignin metabolic process;BP:secondary metabolite biosynthetic process;BP:phenylpropanoid metabolic process;BP:organic substance metabolic process;BP:secondar…	------	------	cytoplasmic	-0.729157	0.0001803
Dlo_027387.1	IPR000277; Cys/Met metabolism, pyridoxal phosphate-dependent enzyme	-3.13546	2.67973e-05	-1.24527	0.0002301	Down-Down	Concordant	hypothetical protein CUMW_236140 [Citrus unshiu]	Cysteine and methionine metabolism;Selenocompound metabolism	BP:carboxylic acid metabolic process;BP:cellular biosynthetic process;BP:nitrogen compound metabolic process;BP:small molecule metabolic process;BP:small molecule biosynthetic process;BP:serine family amino acid metabolic process;BP:homocysteine metabolic process;BP:cellular amino acid metabolic process;BP:organic substance metabolic process;BP:cysteine biosynthetic process via cystathionine;BP:c…	K01761	E4.4.1.11	cytoplasmic	-1.24527	0.0002301
Dlo_019842.1	IPR002160; Proteinase inhibitor I3, Kunitz legume	5.98103	2.88561e-05	2.74459	0.006417	Up-Up	Concordant	hypothetical protein EZV62_019227 [Acer yangbiense]	------	MF:endopeptidase inhibitor activity;MF:enzyme regulator activity;MF:peptidase regulator activity;MF:molecular_function;MF:peptidase inhibitor activity;MF:molecular function regulator;MF:endopeptidase regulator activity;	------	------	vacuolar	2.74459	0.006417
Dlo_031717.1	IPR000425; Major intrinsic protein	-2.62425	2.88561e-05	-0.337035	0.0293	Down-Down	Concordant	hypothetical protein EZV62_024972 [Acer yangbiense]	------	CC:integral component of membrane;CC:cellular_component;CC:cellular anatomical entity;CC:intrinsic component of membrane;MF:inorganic solute uptake transmembrane transporter activity;MF:transporter activity;MF:water channel activity;MF:transmembrane transporter activity;MF:channel activity;MF:molecular_function;MF:passive transmembrane transporter activity;MF:water transmembrane transporter activ…	K09875	SIP	Golgi apparatus	-0.337035	0.0293
Dlo_026947.1	IPR000873; AMP-dependent synthetase/ligase	2.60768	2.91811e-05	1.83074	0.01798	Up-Up	Concordant	hypothetical protein EZV62_004419 [Acer yangbiense]	Ubiquinone and other terpenoid-quinone biosynthesis;Phenylpropanoid biosynthesis	MF:acid-thiol ligase activity;MF:4-coumarate-CoA ligase activity;MF:CoA-ligase activity;MF:catalytic activity;MF:molecular_function;MF:ligase activity;MF:ligase activity, forming carbon-sulfur bonds;	K01904	4CL	cytoplasmic	1.83074	0.01798
Dlo_021339.1	IPR002935; O-methyltransferase, family 3	2.58718	3.18604e-05	2.18471	6.441e-08	Up-Up	Concordant	caffeoyl-CoA 3-O-methyltransferase [Dimocarpus longan]	Flavonoid biosynthesis;Phenylpropanoid biosynthesis;Stilbenoid, diarylheptanoid and gingerol biosynthesis	BP:biological_process;BP:metabolic process;BP:methylation;MF:O-methyltransferase activity;MF:S-adenosylmethionine-dependent methyltransferase activity;MF:catalytic activity;MF:transferase activity;MF:transferase activity, transferring one-carbon groups;MF:molecular_function;MF:caffeoyl-CoA O-methyltransferase activity;MF:methyltransferase activity;	K00588	E2.1.1.104	cytoplasmic	2.18471	6.441e-08
Dlo_011204.1	IPR001858; Phosphatidylethanolamine-binding, conserved site	3.02985	3.23112e-05	0.694554	0.00435	Up-Up	Concordant	mother of FT and TFL1 2 [Dimocarpus longan]	------	CC:cytoplasm;CC:cellular_component;CC:cellular anatomical entity;	------	------	cytoplasmic	0.694554	0.00435
Dlo_027489.1	IPR001509; NAD-dependent epimerase/dehydratase, N-terminal domain	1.59163	3.23278e-05	0.869357	0.0409	Up-Up	Concordant	hypothetical protein EZV62_026044 [Acer yangbiense]	Phenylpropanoid biosynthesis	MF:catalytic activity;MF:molecular_function;	K09753	CCR	peroxisomal	0.869357	0.0409
Dlo_021357.1	IPR001461; Aspartic peptidase	1.59712	3.54887e-05	0.824011	0.02313	Up-Up	Concordant	hypothetical protein EZV62_014424 [Acer yangbiense]	------	MF:hydrolase activity;MF:endopeptidase activity;MF:catalytic activity, acting on a protein;MF:aspartic-type peptidase activity;MF:catalytic activity;MF:aspartic-type endopeptidase activity;MF:molecular_function;MF:peptidase activity;	------	------	extracellular	0.824011	0.02313
Dlo_030801.1	IPR004518; NTP pyrophosphohydrolase MazG, putative catalytic core	2.42343	3.58758e-05	0.73408	0.001277	Up-Up	Concordant	dCTP pyrophosphatase 1-like isoform X1 [Chenopodium quinoa]	Pyrimidine metabolism	BP:pyrimidine deoxyribonucleoside triphosphate metabolic process;BP:response to extracellular stimulus;BP:pyrimidine deoxyribonucleoside triphosphate catabolic process;BP:pyrimidine-containing compound metabolic process;BP:organophosphate catabolic process;BP:pyrimidine nucleoside triphosphate catabolic process;BP:nucleoside triphosphate metabolic process;BP:DNA protection;BP:nucleoside triphosph…	K16904	DCTPP1	cytoplasmic	0.73408	0.001277
Dlo_032927.1	IPR000425; Major intrinsic protein	1.28995	3.83645e-05	0.766584	7.677e-05	Up-Up	Concordant	hypothetical protein EZV62_002431 [Acer yangbiense]	------	CC:integral component of membrane;CC:membrane;CC:cellular_component;CC:cellular anatomical entity;CC:plasma membrane;CC:intrinsic component of membrane;MF:inorganic solute uptake transmembrane transporter activity;MF:transporter activity;MF:water channel activity;MF:transmembrane transporter activity;MF:channel activity;MF:molecular_function;MF:passive transmembrane transporter activity;MF:water …	K09872	PIP	Golgi apparatus	0.766584	7.677e-05
Dlo_012543.1	IPR001106; Aromatic amino acid lyase	2.76251	3.88365e-05	1.19687	0.03741	Up-Up	Concordant	hypothetical protein EZV62_025390 [Acer yangbiense]	Phenylpropanoid biosynthesis;Phenylalanine metabolism	BP:cellular amino acid metabolic process;BP:carboxylic acid metabolic process;BP:cellular amino acid catabolic process;BP:cellular biosynthetic process;BP:nitrogen compound metabolic process;BP:small molecule catabolic process;BP:small molecule biosynthetic process;BP:organic cyclic compound biosynthetic process;BP:monocarboxylic acid biosynthetic process;BP:organic cyclic compound metabolic proc…	K10775	PAL	cytoplasmic	1.19687	0.03741
Dlo_011264.1	IPR005746; Thioredoxin	1.24801	4.06573e-05	0.622329	0.002346	Up-Up	Concordant	thioredoxin-like protein CXXS1 [Citrus clementina]	------	------	K03671	trxA	cytoplasmic	0.622329	0.002346
Dlo_001138.1	IPR002500; Phosphoadenosine phosphosulphate reductase	-1.47584	4.20781e-05	-0.649177	0.001345	Down-Down	Concordant	hypothetical protein EZV62_026290 [Acer yangbiense]	Sulfur metabolism	BP:carboxylic acid metabolic process;BP:cellular biosynthetic process;BP:nitrogen compound metabolic process;BP:small molecule metabolic process;BP:small molecule biosynthetic process;BP:serine family amino acid metabolic process;BP:organic substance biosynthetic process;BP:cellular amino acid metabolic process;BP:organic substance metabolic process;BP:alpha-amino acid metabolic process;BP:alpha-…	K05907	APR	chloroplast	-0.649177	0.001345
Dlo_022731.1	-	1.22757	4.26575e-05	0.829662	0.03168	Up-Up	Concordant	hypothetical protein EZV62_013154 [Acer yangbiense]	------	------	------	------	ER	0.829662	0.03168
Dlo_004384.1	IPR006121; Heavy metal-associated domain, HMA	1.8542	4.29043e-05	1	1.709e-05	Up-Up	Concordant	heavy metal-associated isoprenylated plant protein 6 [Citrus clementina]	------	MF:cation binding;MF:copper ion binding;MF:transition metal ion binding;MF:ion binding;MF:molecular_function;MF:binding;MF:metal ion binding;	------	------	cytoplasmic	1	1.709e-05
Dlo_011124.2	IPR024286; Domain of unknown function DUF3700	1.94612	4.48443e-05	1.08445	0.004733	Up-Up	Concordant	stem-specific protein TSJT1-like [Hevea brasiliensis]	------	------	------	------	peroxisomal	1.08445	0.004733
Dlo_003989.1	IPR002133; S-adenosylmethionine synthetase	1.48932	4.54921e-05	0.97902	0.01715	Up-Up	Concordant	S-adenosylmethionine synthase 1-like [Hevea brasiliensis]	Cysteine and methionine metabolism;Biosynthesis of cofactors	BP:one-carbon metabolic process;BP:cellular biosynthetic process;BP:small molecule metabolic process;BP:organic substance biosynthetic process;BP:organic substance metabolic process;BP:S-adenosylmethionine metabolic process;BP:cellular process;BP:biosynthetic process;BP:biological_process;BP:metabolic process;BP:sulfur compound biosynthetic process;BP:S-adenosylmethionine biosynthetic process;BP:…	K00789	metK	cytoplasmic	0.97902	0.01715
Dlo_007738.1	IPR002213; UDP-glucuronosyl/UDP-glucosyltransferase	2.33154	4.82859e-05	-0.658248	0.001262	Up-Down	Discordant	hypothetical protein EZV62_015559 [Acer yangbiense]	------	MF:catalytic activity;MF:transferase activity;MF:UDP-glycosyltransferase activity;MF:molecular_function;MF:transferase activity, transferring glycosyl groups;	------	------	cytoplasmic	-0.658248	0.001262
Dlo_013169.1	-	1.75821	4.97886e-05	0.67307	0.009396	Up-Up	Concordant	hypothetical protein EZV62_025912 [Acer yangbiense]	------	------	------	------	chloroplast	0.67307	0.009396
Dlo_020455.1	IPR005150; Cellulose synthase	2.52217	5.1912e-05	0.970178	0.005589	Up-Up	Concordant	hypothetical protein EZV62_010874 [Acer yangbiense]	------	BP:cellulose metabolic process;BP:mitotic cell cycle process;BP:cellulose biosynthetic process;BP:cellular biosynthetic process;BP:cell cycle process;BP:cellular macromolecule biosynthetic process;BP:cellular polysaccharide biosynthetic process;BP:organic substance biosynthetic process;BP:cellular polysaccharide metabolic process;BP:cellular carbohydrate metabolic process;BP:cellular macromolecul…	K10999	CESA	nuclear	0.970178	0.005589
Dlo_000730.1	IPR001680; WD40 repeat	1.26625	5.37197e-05	0.804529	0.03735	Up-Up	Concordant	unnamed protein product [Arabidopsis arenosa]	------	CC:extracellular matrix;CC:integral component of membrane;CC:membrane;CC:intrinsic component of membrane;CC:cellular anatomical entity;CC:external encapsulating structure;CC:plasma membrane;CC:cellular_component;MF:endopeptidase activity;MF:molecular_function;MF:binding;MF:peptidase activity;MF:metallopeptidase activity;MF:cation binding;MF:transition metal ion binding;MF:ion binding;MF:metal ion…	------	------	extracellular	0.804529	0.03735
Dlo_022414.1	IPR000644; CBS domain	-2.87274	5.46355e-05	-0.708924	0.003048	Down-Down	Concordant	Glucose-1-phosphate adenylyltransferase large subunit 1 [Cucurbita argyrosperma subsp. argyrosperma]	Amino sugar and nucleotide sugar metabolism;Starch and sucrose metabolism	BP:cellular biosynthetic process;BP:glucan biosynthetic process;BP:cellular macromolecule biosynthetic process;BP:generation of precursor metabolites and energy;BP:cellular polysaccharide biosynthetic process;BP:organic substance biosynthetic process;BP:cellular polysaccharide metabolic process;BP:cellular carbohydrate metabolic process;BP:cellular macromolecule metabolic process;BP:starch metabo…	K00975	glgC	cytoplasmic	-0.708924	0.003048
Dlo_028379.1	IPR000167; Dehydrin	1.28006	5.52442e-05	0.72995	0.00275	Up-Up	Concordant	dehydrin ERD14 [Ziziphus jujuba]	------	BP:cold acclimation;BP:response to water deprivation;BP:response to water;BP:response to endogenous stimulus;BP:response to abscisic acid;BP:response to lipid;BP:response to stress;BP:biological_process;BP:response to acid chemical;BP:response to temperature stimulus;BP:response to cold;BP:response to chemical;BP:response to inorganic substance;BP:response to organic substance;BP:response to oxyg…	------	------	cytoplasmic	0.72995	0.00275
Dlo_016644.1	IPR001440; Tetratricopeptide TPR1	1.84472	5.8585e-05	0.913301	0.004608	Up-Up	Concordant	hypothetical protein EZV62_019913 [Acer yangbiense]	------	BP:developmental growth;BP:developmental cell growth;BP:regulation of response to stimulus;BP:anatomical structure morphogenesis;BP:regulation of biological process;BP:regulation of defense response;BP:unidimensional cell growth;BP:cell morphogenesis involved in differentiation;BP:cell growth;BP:cell morphogenesis;BP:pollen tube growth;BP:biological regulation;BP:developmental growth involved in …	------	------	nuclear	0.913301	0.004608
Dlo_007218.1	IPR001395; Aldo/keto reductase	1.25113	6.00202e-05	1.02447	0.000578	Up-Up	Concordant	hypothetical protein EZV62_000708 [Acer yangbiense]	------	CC:cytosol;CC:cellular_component;CC:cellular anatomical entity;MF:oxidoreductase activity, acting on CH-OH group of donors;MF:oxidoreductase activity, acting on the CH-OH group of donors, NAD or NADP as acceptor;MF:catalytic activity;MF:molecular_function;MF:D-threo-aldose 1-dehydrogenase activity;MF:oxidoreductase activity;	------	------	cytoplasmic	1.02447	0.000578
Dlo_010159.1	IPR003854; Gibberellin regulated protein	-3.55291	6.1979e-05	-1.1663	0.01141	Down-Down	Concordant	hypothetical protein EZV62_011167 [Acer yangbiense]	------	BP:hormone-mediated signaling pathway;BP:gibberellin mediated signaling pathway;BP:gibberellic acid mediated signaling pathway;BP:cellular process;BP:regulation of cellular process;BP:biological_process;BP:signal transduction;BP:biological regulation;BP:regulation of biological process;CC:cellular_component;CC:extracellular region;CC:cellular anatomical entity;	------	------	extracellular	-1.1663	0.01141
Dlo_019333.2	IPR001781; Zinc finger, LIM-type	-1.47801	6.32461e-05	-0.383273	0.0419	Down-Down	Concordant	hypothetical protein EZV62_021709 [Acer yangbiense]	------	BP:cellular component assembly;BP:actin filament bundle organization;BP:cellular component organization or biogenesis;BP:fibril organization;BP:cellular component organization;BP:cellular process;BP:actin filament bundle assembly;BP:biological_process;BP:actin filament organization;CC:intracellular organelle;CC:non-membrane-bounded organelle;CC:organelle;CC:actin cytoskeleton;CC:cytoskeleton;CC:m…	K09377	CSRP	cytoplasmic	-0.383273	0.0419
Dlo_018661.1	IPR001395; Aldo/keto reductase	1.53172	6.34207e-05	0.681428	0.003781	Up-Up	Concordant	non-functional NADPH-dependent codeinone reductase 2-like [Citrus sinensis]	Flavonoid biosynthesis	CC:cytosol;CC:cellular_component;CC:cellular anatomical entity;MF:aldo-keto reductas;MF:aldito;MF:oxidoreductase activity, acting on CH-OH group of donors;MF:oxidoreductase activity, acting on the CH-OH group of donors, NAD or NADP as acceptor;MF:alcohol dehydrogenas;MF:catalytic activity;MF:molecular_function;MF:D-threo-aldose 1-dehydrogenase activity;MF:oxidoreductase activity;	K22374;K08243	DMAS1;CHR	cytoplasmic	0.681428	0.003781
Dlo_024376.1	IPR000741; Fructose-bisphosphate aldolase, class-I	-1.2555	7.04876e-05	-0.269957	0.01912	Down-Down	Concordant	hypothetical protein EZV62_011649 [Acer yangbiense]	Glycolysis / Gluconeogenesis;Pentose phosphate pathway;Fructose and mannose metabolism;Carbon fixation in photosynthetic organisms	BP:ribonucleoside diphosphate metabolic process;BP:phosphorylation;BP:carboxylic acid metabolic process;BP:cellular nitrogen compound metabolic process;BP:nitrogen compound metabolic process;BP:small molecule metabolic process;BP:purine-containing compound metabolic process;BP:cellular aromatic compound metabolic process;BP:purine nucleotide metabolic process;BP:generation of precursor metabolite…	K01623	ALDO	chloroplast	-0.269957	0.01912
Dlo_009614.1	IPR002198; Short-chain dehydrogenase/reductase SDR	2.77897	7.12507e-05	1.40303	0.02997	Up-Up	Concordant	hypothetical protein EZV62_016015 [Acer yangbiense]	------	MF:catalytic activity;MF:molecular_function;MF:oxidoreductase activity;	------	------	peroxisomal	1.40303	0.02997
Dlo_002109.1	IPR000528; Plant lipid transfer protein/Par allergen	2.32583	7.41669e-05	1.03614	0.00352	Up-Up	Concordant	hypothetical protein EZV62_004613 [Acer yangbiense]	------	BP:transport;BP:lipid transport;BP:organic substance transport;BP:biological_process;BP:establishment of localization;BP:localization;CC:membrane;CC:cellular_component;CC:cellular anatomical entity;MF:lipid binding;MF:molecular_function;MF:binding;	------	------	extracellular	1.03614	0.00352
Dlo_019171.1	IPR001117; Multicopper oxidase, type 1	3.38408	7.42665e-05	1.86414	0.0009126	Up-Up	Concordant	laccase [Dimocarpus longan]	------	BP:phenylpropanoid metabolic process;BP:organic cyclic compound metabolic process;BP:organic substance catabolic process;BP:lignin metabolic process;BP:organic substance metabolic process;BP:organic cyclic compound catabolic process;BP:lignin catabolic process;BP:phenylpropanoid catabolic process;BP:secondary metabolic process;BP:cellular aromatic compound metabolic process;BP:biological_process;…	K05909	E1.10.3.2	cytoplasmic	1.86414	0.0009126
Dlo_022295.2	-	-1.13837	7.54172e-05	-0.643191	9.13e-05	Down-Down	Concordant	hypothetical protein EZV62_026817 [Acer yangbiense]	Porphyrin and chlorophyll metabolism	BP:porphyrin-containing compound metabolic process;BP:porphyrin-containing compound biosynthetic process;BP:cellular biosynthetic process;BP:cellular nitrogen compound metabolic process;BP:nitrogen compound metabolic process;BP:organic cyclic compound biosynthetic process;BP:photosynthesis;BP:organic cyclic compound metabolic process;BP:organic substance biosynthetic process;BP:chlorophyll metabo…	K03405	chlI, bchI	chloroplast	-0.643191	9.13e-05
Dlo_026081.1	IPR011611; Carbohydrate kinase PfkB	-1.12074	7.55816e-05	-0.331554	0.001504	Down-Down	Concordant	hypothetical protein EZV62_017960 [Acer yangbiense]	------	BP:primary metabolic process;BP:RNA biosynthetic process;BP:regulation of metabolic process;BP:regulation of cellular biosynthetic process;BP:regulation of cellular metabolic process;BP:nucleobase-containing compound metabolic process;BP:chloroplast organization;BP:cellular biosynthetic process;BP:nitrogen compound metabolic process;BP:cellular macromolecule biosynthetic process;BP:organic cyclic…	------	------	nuclear	-0.331554	0.001504
Dlo_012271.1	IPR005516; Remorin, C-terminal	1.59623	7.83433e-05	0.5859	0.01934	Up-Up	Concordant	hypothetical protein EZV62_009862 [Acer yangbiense]	------	------	------	------	cytoplasmic	0.5859	0.01934
Dlo_014967.1	IPR008030; NmrA-like domain	2.95274	8.42687e-05	1.66526	0.02587	Up-Up	Concordant	hypothetical protein EZV62_019502 [Acer yangbiense]	Biosynthesis of various secondary metabolites - part 2	------	K21568	PLR	cytoplasmic	1.66526	0.02587
Dlo_021283.1	IPR002085; Alcohol dehydrogenase superfamily, zinc-type	1.66082	8.49006e-05	1.39781	0.001836	Up-Up	Concordant	hypothetical protein EZV62_001566 [Acer yangbiense]	------	MF:oxidoreductase activity, acting on the CH-CH group of donors, NAD or NADP as acceptor;MF:oxidoreductase activity, acting on the CH-CH group of donors;MF:catalytic activity;MF:molecular_function;MF:2-alkenal reductase [NA;MF:oxidoreductase activity;	------	------	peroxisomal	1.39781	0.001836
Dlo_031081.1	IPR001344; Chlorophyll A-B binding protein, plant	-2.37047	8.98574e-05	-1.77247	1.52e-05	Down-Down	Concordant	hypothetical protein EZV62_027146 [Acer yangbiense]	Photosynthesis - antenna proteins	BP:response to abiotic stimulus;BP:response to radiation;BP:nitrogen compound metabolic process;BP:generation of precursor metabolites and energy;BP:cellular macromolecule metabolic process;BP:organic substance metabolic process;BP:organonitrogen compound metabolic process;BP:cellular protein metabolic process;BP:cellular process;BP:photosynthesis, light harvesting in photosystem I;BP:macromolecu…	K08912	LHCB1	chloroplast	-1.77247	1.52e-05
Dlo_025188.1	IPR003657; DNA-binding WRKY	1.11321	9.0512e-05	-1.17735	0.007778	Up-Down	Discordant	WRKY transcription factor 47-2 [Dimocarpus longan]	------	CC:intracellular membrane-bounded organelle;CC:nucleus;CC:organelle;CC:cellular_component;CC:intracellular organelle;CC:membrane-bounded organelle;CC:cellular anatomical entity;MF:sequence-specific DNA binding;MF:transcription factor activity, sequence-specific DNA binding;MF:organic cyclic compound binding;MF:molecular_function;MF:binding;MF:nucleic acid binding;MF:DNA binding;MF:heterocyclic co…	------	------	nuclear	-1.17735	0.007778
Dlo_017602.3	IPR005150; Cellulose synthase	1.16573	9.79741e-05	-0.350079	0.01204	Up-Down	Discordant	hypothetical protein GOBAR_AA21648 [Gossypium barbadense]	------	BP:cellulose metabolic process;BP:mitotic cell cycle process;BP:cellulose biosynthetic process;BP:cellular biosynthetic process;BP:cell cycle process;BP:cellular macromolecule biosynthetic process;BP:cellular polysaccharide biosynthetic process;BP:organic substance biosynthetic process;BP:cellular polysaccharide metabolic process;BP:cellular carbohydrate metabolic process;BP:cellular macromolecul…	K20924	CSLD	peroxisomal	-0.350079	0.01204
Dlo_025964.1	IPR000008; C2 domain	1.61799	0.000102733	0.622066	0.003726	Up-Up	Concordant	hypothetical protein EZV62_005973 [Acer yangbiense]	------	------	------	------	cytoplasmic	0.622066	0.003726
Dlo_010986.1	IPR002213; UDP-glucuronosyl/UDP-glucosyltransferase	-2.46592	0.000105049	-1.09256	1.837e-05	Down-Down	Concordant	hypothetical protein EZV62_015559 [Acer yangbiense]	------	MF:catalytic activity;MF:transferase activity;MF:UDP-glycosyltransferase activity;MF:molecular_function;MF:transferase activity, transferring glycosyl groups;	------	------	cytoplasmic	-1.09256	1.837e-05
Dlo_003760.1	IPR001344; Chlorophyll A-B binding protein, plant	-2.28638	0.000108266	-0.958141	0.0003385	Down-Down	Concordant	hypothetical protein EZV62_019191 [Acer yangbiense]	Photosynthesis - antenna proteins	BP:organonitrogen compound metabolic process;BP:nitrogen compound metabolic process;BP:generation of precursor metabolites and energy;BP:cellular protein metabolic process;BP:cellular macromolecule metabolic process;BP:organic substance metabolic process;BP:cellular process;BP:protein-chromophore linkage;BP:macromolecule modification;BP:protein modification process;BP:biological_process;BP:cellul…	K08917	LHCB6	chloroplast	-0.958141	0.0003385
Dlo_030075.1	IPR001153; Barwin	3.51134	0.000111618	0.658129	0.002527	Up-Up	Concordant	hypothetical protein EZV62_007240 [Acer yangbiense]	------	BP:response to bacterium;BP:defense response to bacterium;BP:response to external biotic stimulus;BP:interspecies interaction between organisms;BP:defense response;BP:response to stress;BP:defense response to other organism;BP:immune response;BP:response to other organism;BP:defense response to fungus;BP:response to biotic stimulus;BP:response to external stimulus;BP:response to fungus;BP:respons…	------	------	extracellular	0.658129	0.002527
Dlo_014053.1	IPR000535; MSP domain	-1.18182	0.00011291	-0.382775	0.005789	Down-Down	Concordant	vesicle-associated protein 4-2-like [Pistacia vera]	------	CC:cellular_component;CC:membrane;CC:organelle membrane;CC:cellular anatomical entity;CC:endoplasmic reticulum membrane;	------	------	cytoplasmic	-0.382775	0.005789
Dlo_008090.2	IPR005150; Cellulose synthase	2.08649	0.000113877	0.816026	0.02269	Up-Up	Concordant	hypothetical protein EZV62_026943 [Acer yangbiense]	------	BP:cellulose metabolic process;BP:cellulose biosynthetic process;BP:cellular biosynthetic process;BP:glucan biosynthetic process;BP:cellular macromolecule biosynthetic process;BP:cellular polysaccharide biosynthetic process;BP:organic substance biosynthetic process;BP:cellular polysaccharide metabolic process;BP:cellular carbohydrate metabolic process;BP:cellular macromolecule metabolic process;B…	K10999	CESA	Golgi apparatus	0.816026	0.02269
Dlo_010347.1	IPR003851; Zinc finger, Dof-type	-1.97817	0.000126975	-1.53222	0.0004394	Down-Down	Concordant	cyclic dof factor 3-like isoform X4 [Pistacia vera]	------	BP:regulation of primary metabolic process;BP:regulation of metabolic process;BP:regulation of cellular biosynthetic process;BP:regulation of cellular metabolic process;BP:regulation of biological process;BP:regulation of cellular macromolecule biosynthetic process;BP:regulation of macromolecule metabolic process;BP:biological regulation;BP:regulation of gene expression;BP:regulation of nucleobas…	------	------	nuclear	-1.53222	0.0004394
Dlo_018700.1	IPR003480; Transferase	1.93482	0.000137888	1.72039	0.001297	Up-Up	Concordant	hypothetical protein EZV62_004404 [Acer yangbiense]	Flavonoid biosynthesis;Phenylpropanoid biosynthesis;Stilbenoid, diarylheptanoid and gingerol biosynthesis	BP:positive regulation of metabolic process;BP:regulation of metabolic process;BP:positive regulation of biosynthetic process;BP:homeostatic process;BP:cellular biosynthetic process;BP:organic cyclic compound biosynthetic process;BP:phenylpropanoid biosynthetic process;BP:organic cyclic compound metabolic process;BP:regulation of primary metabolic process;BP:organic substance biosynthetic process…	K13065	E2.3.1.133, HCT	cytoplasmic	1.72039	0.001297
Dlo_013842.1	IPR001938; Thaumatin	6.62683	0.000139899	1.39055	0.01063	Up-Up	Concordant	hypothetical protein EZV62_016244 [Acer yangbiense]	------	BP:response to stimulus;BP:defense response;BP:response to stress;BP:biological_process;CC:cellular_component;CC:extracellular region;CC:cellular anatomical entity;	------	------	extracellular	1.39055	0.01063
Dlo_020320.1	IPR006094; FAD linked oxidase, N-terminal	2.40699	0.000143429	0.887331	5.916e-05	Up-Up	Concordant	hypothetical protein EZV62_027467 [Acer yangbiense]	Phenylpropanoid biosynthesis	CC:cell wall;CC:external encapsulating structure;CC:cellular_component;CC:extracellular region;CC:cellular anatomical entity;MF:anion binding;MF:small molecule binding;MF:flavin adenine dinucleotide binding;MF:catalytic activity;MF:organic cyclic compound binding;MF:nucleoside phosphate binding;MF:ion binding;MF:molecular_function;MF:oxidoreductase activity;MF:nucleotide binding;MF:heterocyclic c…	K22395	K22395	extracellular	0.887331	5.916e-05
Dlo_033729.2	IPR013216; Methyltransferase type 11	-3.67238	0.000157239	-1.075	0.0007934	Down-Down	Concordant	probable tocopherol O-methyltransferase, chloroplastic isoform X2 [Juglans regia]	Ubiquinone and other terpenoid-quinone biosynthesis;Biosynthesis of cofactors	BP:biological_process;BP:metabolic process;BP:methylation;MF:catalytic activity;MF:transferase activity;MF:transferase activity, transferring one-carbon groups;MF:molecular_function;MF:methyltransferase activity;	K05928	E2.1.1.95	cytoplasmic	-1.075	0.0007934
Dlo_032183.1	IPR006766; Phosphate-induced protein 1	1.0919	0.000160057	-0.504548	0.005474	Up-Down	Discordant	hypothetical protein EZV62_021930 [Acer yangbiense]	------	CC:cellular_component;CC:extracellular space;CC:cellular anatomical entity;	------	------	extracellular	-0.504548	0.005474
Dlo_027394.1	IPR011598; Myc-type, basic helix-loop-helix (bHLH) domain	1.5984	0.000160389	0.590724	0.03195	Up-Up	Concordant	hypothetical protein EZV62_023290 [Acer yangbiense]	MAPK signaling pathway - plant;Plant hormone signal transduction	BP:regulation of primary metabolic process;BP:regulation of metabolic process;BP:regulation of cellular biosynthetic process;BP:regulation of cellular metabolic process;BP:regulation of biological process;BP:regulation of cellular macromolecule biosynthetic process;BP:regulation of nucleobase-containing compound metabolic process;BP:biological regulation;BP:regulation of gene expression;BP:regula…	K13422	MYC2	nuclear	0.590724	0.03195
Dlo_000295.1	IPR021148; Putative polysaccharide biosynthesis protein	2.24806	0.000167336	1.03501	0.002595	Up-Up	Concordant	protein IRX15-LIKE-like [Pistacia vera]	------	BP:cell wall macromolecule metabolic process;BP:cellular macromolecule biosynthetic process;BP:cell wall polysaccharide biosynthetic process;BP:macromolecule metabolic process;BP:cell wall macromolecule biosynthetic process;BP:organic substance biosynthetic process;BP:cellular polysaccharide metabolic process;BP:cellular carbohydrate metabolic process;BP:cellular macromolecule metabolic process;B…	------	------	Golgi apparatus	1.03501	0.002595
Dlo_030715.1	IPR001509; NAD-dependent epimerase/dehydratase, N-terminal domain	-3.57194	0.000173474	-0.736019	0.0003453	Down-Down	Concordant	anthocyanidin reductase [Vigna unguiculata]	------	BP:organic cyclic compound biosynthetic process;BP:organic cyclic compound metabolic process;BP:organic substance biosynthetic process;BP:organic substance metabolic process;BP:lipid metabolic process;BP:biosynthetic process;BP:biological_process;BP:metabolic process;BP:steroid metabolic process;BP:lipid biosynthetic process;BP:primary metabolic process;BP:steroid biosynthetic process;CC:integral…	------	------	cytoplasmic	-0.736019	0.0003453
Dlo_019354.1	IPR003245; Plastocyanin-like	1.57591	0.000180461	0.609522	0.01069	Up-Up	Concordant	umecyanin-like [Pistacia vera]	------	CC:integral component of membrane;CC:cellular_component;CC:anchored component of plasma membrane;CC:intrinsic component of membrane;CC:intrinsic component of plasma membrane;CC:cellular anatomical entity;CC:anchored component of membrane;MF:oxidoreductase activity;MF:catalytic activity;MF:molecular_function;MF:electron carrier activity;	------	------	extracellular	0.609522	0.01069
Dlo_007051.1	IPR006121; Heavy metal-associated domain, HMA	-1.77722	0.000202467	-0.831058	0.0003047	Down-Down	Concordant	HMA domain-containing protein [Cephalotus follicularis]	------	MF:cation binding;MF:metal ion binding;MF:molecular_function;MF:binding;MF:ion binding;	------	------	cytoplasmic	-0.831058	0.0003047
Dlo_009965.1	IPR005025; NADPH-dependent FMN reductase-like	1.22739	0.000202704	0.717522	0.0001035	Up-Up	Concordant	probable NAD(P)H dehydrogenase (quinone) FQR1-like 1 [Prosopis alba]	Ubiquinone and other terpenoid-quinone biosynthesis;Biosynthesis of cofactors	MF:anion binding;MF:NADH dehydrogenas;MF:catalytic activity;MF:carbohydrate derivative binding;MF:organic cyclic compound binding;MF:heterocyclic compound binding;MF:NADPH dehydrogenas;MF:nucleoside phosphate binding;MF:nucleotide binding;MF:small molecule binding;MF:oxidoreductase activity, acting on NA;MF:molecular_function;MF:oxidoreductase activity, acting on NA;MF:FMN binding;MF:binding;MF:i…	K03809	wrbA	cytoplasmic	0.717522	0.0001035
Dlo_012376.1	IPR001440; Tetratricopeptide TPR1	-1.17583	0.00020593	-0.35164	0.00139	Down-Down	Concordant	hypothetical protein EZV62_022867 [Acer yangbiense]	Ubiquitin mediated proteolysis	BP:regulation of mitotic sister chromatid separation;BP:positive regulation of cell cycle;BP:protein modification by small protein conjugation or removal;BP:protein modification by small protein conjugation;BP:positive regulation of biological process;BP:regulation of mitotic nuclear division;BP:protein catabolic process;BP:regulation of metaphase/anaphase transition of cell cycle;BP:organonitrog…	K03355	APC8, CDC23	cytoplasmic	-0.35164	0.00139
Dlo_018662.1	IPR001395; Aldo/keto reductase	-2.03015	0.000211929	-0.868827	0.002314	Down-Down	Concordant	hypothetical protein CISIN_1g020174mg [Citrus sinensis]	------	CC:cytosol;CC:cellular_component;CC:cellular anatomical entity;MF:aldo-keto reductas;MF:aldito;MF:oxidoreductase activity, acting on CH-OH group of donors;MF:oxidoreductase activity, acting on the CH-OH group of donors, NAD or NADP as acceptor;MF:alcohol dehydrogenas;MF:catalytic activity;MF:molecular_function;MF:D-threo-aldose 1-dehydrogenase activity;MF:oxidoreductase activity;	K22374	DMAS1	cytoplasmic	-0.868827	0.002314
Dlo_033880.1	IPR006094; FAD linked oxidase, N-terminal	2.23334	0.000219163	0.607641	0.006173	Up-Up	Concordant	hypothetical protein EZV62_027489 [Acer yangbiense]	------	CC:cell wall;CC:external encapsulating structure;CC:cellular_component;CC:extracellular region;CC:cellular anatomical entity;MF:anion binding;MF:small molecule binding;MF:flavin adenine dinucleotide binding;MF:catalytic activity;MF:organic cyclic compound binding;MF:nucleoside phosphate binding;MF:ion binding;MF:molecular_function;MF:oxidoreductase activity;MF:nucleotide binding;MF:heterocyclic c…	------	------	extracellular	0.607641	0.006173
Dlo_021638.1	IPR025422; Transcription factor TGA like domain	-2.6805	0.000220561	-1.77455	7.725e-06	Down-Down	Concordant	hypothetical protein EZV62_007993 [Acer yangbiense]	------	BP:response to abiotic stimulus;BP:RNA biosynthetic process;BP:nucleobase-containing compound metabolic process;BP:nucleic acid metabolic process;BP:cellular biosynthetic process;BP:cellular nitrogen compound metabolic process;BP:nitrogen compound metabolic process;BP:cellular macromolecule biosynthetic process;BP:organic cyclic compound biosynthetic process;BP:nucleic acid-templated transcriptio…	------	------	cytoplasmic	-1.77455	7.725e-06
Dlo_019846.1	IPR002160; Proteinase inhibitor I3, Kunitz legume	6.26923	0.000225859	2.18296	0.001474	Up-Up	Concordant	hypothetical protein EZV62_019230 [Acer yangbiense]	------	MF:endopeptidase inhibitor activity;MF:enzyme regulator activity;MF:peptidase regulator activity;MF:molecular_function;MF:peptidase inhibitor activity;MF:molecular function regulator;MF:endopeptidase regulator activity;	------	------	extracellular	2.18296	0.001474
Dlo_019353.1	IPR003245; Plastocyanin-like	1.82885	0.000229624	1.39379	0.02852	Up-Up	Concordant	uclacyanin 1-like [Pistacia vera]	------	CC:integral component of membrane;CC:cellular_component;CC:intrinsic component of membrane;CC:cellular anatomical entity;MF:catalytic activity;MF:molecular_function;MF:electron carrier activity;MF:oxidoreductase activity;	------	------	extracellular	1.39379	0.02852
Dlo_002076.3	IPR013216; Methyltransferase type 11	3.08744	0.000231669	1.38765	0.0001898	Up-Up	Concordant	hypothetical protein EZV62_005095 [Acer yangbiense]	------	BP:biological_process;BP:metabolic process;BP:methylation;MF:catalytic activity;MF:transferase activity;MF:transferase activity, transferring one-carbon groups;MF:molecular_function;MF:methyltransferase activity;	------	------	cytoplasmic	1.38765	0.0001898
Dlo_007158.1	IPR000811; Glycosyl transferase, family 35	-2.44577	0.000236103	-1.2027	0.0007681	Down-Down	Concordant	hypothetical protein EZV62_015738 [Acer yangbiense]	Starch and sucrose metabolism	BP:cellular catabolic process;BP:glucan catabolic process;BP:generation of precursor metabolites and energy;BP:cellular polysaccharide catabolic process;BP:cellular polysaccharide metabolic process;BP:cellular carbohydrate metabolic process;BP:cellular macromolecule metabolic process;BP:glycogen catabolic process;BP:organic substance metabolic process;BP:energy reserve metabolic process;BP:cellul…	K00688	PYG, glgP	chloroplast	-1.2027	0.0007681
Dlo_021553.1	IPR001461; Aspartic peptidase	2.22141	0.000249854	0.811271	0.0001542	Up-Up	Concordant	hypothetical protein CISIN_1g011600mg [Citrus sinensis]	------	MF:hydrolase activity;MF:endopeptidase activity;MF:catalytic activity, acting on a protein;MF:aspartic-type peptidase activity;MF:catalytic activity;MF:aspartic-type endopeptidase activity;MF:molecular_function;MF:peptidase activity;	------	------	cytoplasmic	0.811271	0.0001542
Dlo_015493.1	IPR000225; Armadillo	-1.63057	0.000259069	-0.6021	0.0004469	Down-Down	Concordant	U-box domain-containing protein 12 [Citrus clementina]	------	------	------	------	cytoplasmic	-0.6021	0.0004469
Dlo_005335.1	IPR005814; Aminotransferase class-III	-1.6797	0.000289193	-1.78805	0.0003249	Down-Down	Concordant	hypothetical protein EZV62_015107 [Acer yangbiense]	Cysteine and methionine metabolism;Alanine, aspartate and glutamate metabolism;Valine, leucine and isoleucine degradation;Glycine, serine and threonine metabolism	BP:response to cadmium ion;BP:biological_process;BP:response to metal ion;BP:response to chemical;BP:response to inorganic substance;BP:response to stimulus;CC:intracellular organelle;CC:vacuolar membrane;CC:membrane-bounded organelle;CC:organelle;CC:organelle membrane;CC:membrane;CC:mitochondrion;CC:cellular anatomical entity;CC:bounding membrane of organelle;CC:intracellular membrane-bounded or…	K00827	AGXT2	peroxisomal	-1.78805	0.0003249
Dlo_027907.1	IPR000103; Pyridine nucleotide-disulphide oxidoreductase, class-II	-6.90088	0.000301533	-0.836751	0.004372	Down-Down	Concordant	probable indole-3-pyruvate monooxygenase YUCCA11 [Olea europaea subsp. europaea]	Tryptophan metabolism	MF:anion binding;MF:NADP binding;MF:flavin adenine dinucleotide binding;MF:oxidoreductase activity, acting on paired donors, with incorporation or reduction of molecular oxygen, NA;MF:organic cyclic compound binding;MF:oxidoreductase activity, acting on paired donors, with incorporation or reduction of molecular oxygen;MF:N,N-dimethylaniline monooxygenase activity;MF:monooxygenase activity;MF:nuc…	K11816	YUCCA	cytoplasmic	-0.836751	0.004372
Dlo_025229.1	IPR006867; Domain of unknown function DUF632	-1.27276	0.000302525	-0.566687	0.01665	Down-Down	Concordant	hypothetical protein EZV62_015223 [Acer yangbiense]	------	------	------	------	cytoplasmic	-0.566687	0.01665
Dlo_005883.1	IPR000719; Protein kinase domain	1.9663	0.000308369	-0.399226	0.01308	Up-Down	Discordant	proline-rich receptor-like protein kinase PERK15 isoform X2 [Citrus sinensis]	------	CC:integral component of membrane;CC:membrane;CC:intrinsic component of membrane;CC:plasma membrane;CC:cellular_component;CC:cellular anatomical entity;MF:purine ribonucleoside triphosphate binding;MF:molecular_function;MF:binding;MF:ion binding;MF:heterocyclic compound binding;MF:nucleoside phosphate binding;MF:anion binding;MF:nucleotide binding;MF:protein serine/threonine kinase activity;MF:tr…	------	------	ER	-0.399226	0.01308
Dlo_033392.1	IPR001509; NAD-dependent epimerase/dehydratase, N-terminal domain	1.1349	0.000341723	0.746967	0.0326	Up-Up	Concordant	UDP-glucuronic acid decarboxylase 6-like isoform X2 [Hevea brasiliensis]	Amino sugar and nucleotide sugar metabolism	BP:pentose metabolic process;BP:UDP-D-xylose biosynthetic process;BP:cellular biosynthetic process;BP:cellular nitrogen compound metabolic process;BP:nitrogen compound metabolic process;BP:small molecule metabolic process;BP:organic cyclic compound biosynthetic process;BP:organic cyclic compound metabolic process;BP:nucleobase-containing compound metabolic process;BP:organic substance metabolic p…	K08678	UXS1, uxs	chloroplast	0.746967	0.0326
Dlo_011645.2	IPR001680; WD40 repeat	-1.91863	0.00034577	-0.581346	0.004649	Down-Down	Concordant	WD-40 repeat-containing protein MSI4-like protein [Dimocarpus longan]	------	------	K10752	RBBP4, HAT2, CAF1, MIS16	chloroplast	-0.581346	0.004649
Dlo_028215.1	IPR006867; Domain of unknown function DUF632	-2.08422	0.00035153	-0.728862	3.171e-05	Down-Down	Concordant	hypothetical protein EZV62_013422 [Acer yangbiense]	------	------	------	------	cytoplasmic	-0.728862	3.171e-05
Dlo_028763.1	IPR002938; Monooxygenase, FAD-binding	-4.3479	0.000362085	-0.279728	0.02417	Down-Down	Concordant	cyclopropane synthase isoform 1 [Litchi chinensis]	------	MF:catalytic activity;MF:transferase activity;MF:transferase activity, transferring one-carbon groups;MF:molecular_function;MF:methyltransferase activity;MF:oxidoreductase activity;	K00574	cfa	mitochondrial	-0.279728	0.02417
Dlo_005290.1	IPR004838; Aminotransferases, class-I, pyridoxal-phosphate-binding site	1.37068	0.000366447	0.911751	0.03086	Up-Up	Concordant	bifunctional aspartate aminotransferase and glutamate/aspartate-prephenate aminotransferase [Herrania umbratica]	Isoquinoline alkaloid biosynthesis;Tropane, piperidine and pyridine alkaloid biosynthesis;Phenylalanine, tyrosine and tryptophan biosynthesis;Phenylalanine metabolism;Tyrosine metabolism	BP:biosynthetic process;BP:metabolic process;BP:biological_process;MF:anion binding;MF:catalytic activity;MF:organic cyclic compound binding;MF:heterocyclic compound binding;MF:transferase activity;MF:vitamin binding;MF:vitamin B6 binding;MF:small molecule binding;MF:transaminase activity;MF:molecular_function;MF:pyridoxal phosphate binding;MF:ion binding;MF:transferase activity, transferring nit…	K15849	PAT, AAT	chloroplast	0.911751	0.03086
Dlo_007458.1	IPR002085; Alcohol dehydrogenase superfamily, zinc-type	-2.10366	0.000386932	-1.81315	0.000112	Down-Down	Concordant	hypothetical protein EZV62_015080 [Acer yangbiense]	Phenylpropanoid biosynthesis	MF:oxidoreductase activity;MF:cation binding;MF:oxidoreductase activity, acting on CH-OH group of donors;MF:oxidoreductase activity, acting on the CH-OH group of donors, NAD or NADP as acceptor;MF:transition metal ion binding;MF:ion binding;MF:catalytic activity;MF:molecular_function;MF:binding;MF:metal ion binding;MF:zinc ion binding;	K00083	CAD	cytoplasmic	-1.81315	0.000112
dlo_035084.1	-	-1.27674	0.000390435	-0.844895	0.0001627	Down-Down	Concordant	hypothetical protein EZV62_007880 [Acer yangbiense]	------	------	------	------	cytoplasmic	-0.844895	0.0001627
Dlo_009109.1	IPR001216; Cysteine synthase/cystathionine beta-synthase, pyridoxal-phosphate attachment site	1.49691	0.000403254	1.24913	0.003242	Up-Up	Concordant	bifunctional L-3-cyanoalanine synthase/cysteine synthase 1, mitochondrial [Pistacia vera]	Cyanoamino acid metabolism;Cysteine and methionine metabolism;Sulfur metabolism	BP:cyanide metabolic process;BP:carboxylic acid metabolic process;BP:organic acid biosynthetic process;BP:cellular biosynthetic process;BP:nitrogen compound metabolic process;BP:small molecule metabolic process;BP:small molecule biosynthetic process;BP:serine family amino acid metabolic process;BP:cysteine metabolic process;BP:L-serine metabolic process;BP:organic substance metabolic process;BP:c…	K13034	ATCYSC1	chloroplast	1.24913	0.003242
Dlo_021083.1	IPR001087; GDSL lipase/esterase	2.12211	0.000438124	2.98036	0.0002979	Up-Up	Concordant	hypothetical protein DVH24_004126 [Malus domestica]	------	BP:oligosaccharide metabolic process;BP:oligosaccharide biosynthetic process;BP:lipid A metabolic process;BP:cellular biosynthetic process;BP:lipooligosaccharide metabolic process;BP:membrane lipid metabolic process;BP:organic substance biosynthetic process;BP:organic substance metabolic process;BP:membrane lipid biosynthetic process;BP:glycolipid metabolic process;BP:liposaccharide metabolic pro…	------	------	cytoplasmic	2.98036	0.0002979
Dlo_019832.1	IPR002160; Proteinase inhibitor I3, Kunitz legume	4.0369	0.000487791	1.80373	0.005311	Up-Up	Concordant	vegetative storage protein [Litchi chinensis]	------	MF:endopeptidase inhibitor activity;MF:enzyme regulator activity;MF:peptidase regulator activity;MF:molecular_function;MF:peptidase inhibitor activity;MF:molecular function regulator;MF:endopeptidase regulator activity;	------	------	extracellular	1.80373	0.005311
Dlo_003642.1	IPR002129; Pyridoxal phosphate-dependent decarboxylase	-5.83138	0.000492962	-1.55327	0.0007729	Down-Down	Concordant	hypothetical protein EZV62_007521 [Acer yangbiense]	Betalain biosynthesis;Indole alkaloid biosynthesis;Isoquinoline alkaloid biosynthesis;Phenylalanine metabolism;Tyrosine metabolism;Tryptophan metabolism	BP:carboxylic acid metabolic process;BP:nitrogen compound metabolic process;BP:cellular amino acid metabolic process;BP:organic substance metabolic process;BP:cellular process;BP:biological_process;BP:metabolic process;BP:oxoacid metabolic process;BP:primary metabolic process;BP:organonitrogen compound metabolic process;BP:organic acid metabolic process;BP:cellular metabolic process;BP:small mole…	K01593	DDC, TDC	cytoplasmic	-1.55327	0.0007729
Dlo_020303.1	IPR000719; Protein kinase domain	-1.68124	0.000554731	-0.547196	0.002198	Down-Down	Concordant	hypothetical protein EZV62_027437 [Acer yangbiense]	------	BP:positive regulation of response to stimulus;BP:regulation of response to stimulus;BP:signal transduction;BP:cellular response to stimulus;BP:regulation of signal transduction;BP:positive regulation of signal transduction;BP:positive regulation of biological process;BP:regulation of response to alcohol;BP:response to carbon dioxide;BP:response to inorganic substance;BP:response to organic subst…	------	------	extracellular	-0.547196	0.002198
Dlo_024354.1	IPR000583; Class II glutamine amidotransferase domain	-2.05011	0.000555977	-0.894853	0.0003649	Down-Down	Concordant	hypothetical protein EZV62_011673 [Acer yangbiense]	Alanine, aspartate and glutamate metabolism;Purine metabolism	BP:nucleoside monophosphate biosynthetic process;BP:'de novo' IMP biosynthetic process;BP:ribonucleotide biosynthetic process;BP:ribonucleoside monophosphate metabolic process;BP:nucleotide metabolic process;BP:cellular biosynthetic process;BP:cellular nitrogen compound metabolic process;BP:nitrogen compound metabolic process;BP:purine ribonucleoside monophosphate metabolic process;BP:nucleobase …	K00764	purF, PPAT	chloroplast	-0.894853	0.0003649
Dlo_027658.1	IPR001128; Cytochrome P450	-1.42757	0.000603009	-1.15863	1.275e-05	Down-Down	Concordant	hypothetical protein DVH24_020284 [Malus domestica]	Diterpenoid biosynthesis	BP:cellular biosynthetic process;BP:small molecule biosynthetic process;BP:terpene metabolic process;BP:organic substance metabolic process;BP:diterpenoid metabolic process;BP:diterpenoid biosynthetic process;BP:ent-kaurene metabolic process;BP:lipid metabolic process;BP:organic substance biosynthetic process;BP:terpenoid metabolic process;BP:isoprenoid metabolic process;BP:cellular process;BP:gi…	K04122	GA3, CYP701	ER	-1.15863	1.275e-05
Dlo_028996.1	IPR000719; Protein kinase domain	1.31281	0.000697122	0.878747	0.001593	Up-Up	Concordant	hypothetical protein EZV62_018794 [Acer yangbiense]	------	CC:integral component of membrane;CC:intrinsic component of membrane;CC:cellular_component;CC:cellular anatomical entity;MF:purine ribonucleoside triphosphate binding;MF:molecular_function;MF:binding;MF:ion binding;MF:heterocyclic compound binding;MF:nucleoside phosphate binding;MF:anion binding;MF:nucleotide binding;MF:protein serine/threonine kinase activity;MF:transferase activity;MF:protein k…	------	------	ER	0.878747	0.001593
Dlo_032008.1	IPR000408; Regulator of chromosome condensation, RCC1	-2.23706	0.000750355	-0.323288	0.004575	Down-Down	Concordant	ultraviolet-B receptor UVR8 isoform X2 [Pistacia vera]	------	BP:regulation of metabolic process;BP:regulation of cellular biosynthetic process;BP:regulation of cellular metabolic process;BP:response to freezing;BP:cellular response to stimulus;BP:cold acclimation;BP:regulation of biological process;BP:cellular response to cold;BP:biological regulation;BP:regulation of lignin biosynthetic process;BP:regulation of phenylpropanoid metabolic process;BP:cellula…	------	------	nuclear	-0.323288	0.004575
Dlo_014462.1	IPR001395; Aldo/keto reductase	-6.37853	0.00083381	-2.29801	0.003283	Down-Down	Concordant	hypothetical protein CUMW_136960 [Citrus unshiu]	------	CC:cytosol;CC:cellular_component;CC:cellular anatomical entity;MF:aldo-keto reductas;MF:aldito;MF:oxidoreductase activity, acting on CH-OH group of donors;MF:oxidoreductase activity, acting on the CH-OH group of donors, NAD or NADP as acceptor;MF:alcohol dehydrogenas;MF:catalytic activity;MF:molecular_function;MF:D-threo-aldose 1-dehydrogenase activity;MF:oxidoreductase activity;	K22374	DMAS1	nuclear	-2.29801	0.003283
Dlo_029134.1	IPR017926; Glutamine amidotransferase	-2.54465	0.000974375	-1.81524	0.0004931	Down-Down	Concordant	hypothetical protein EZV62_019305 [Acer yangbiense]	------	BP:carboxylic acid metabolic process;BP:nitrogen compound metabolic process;BP:small molecule metabolic process;BP:glutamine family amino acid metabolic process;BP:cellular amino acid metabolic process;BP:glutamine metabolic process;BP:organic substance metabolic process;BP:alpha-amino acid metabolic process;BP:cellular process;BP:biological_process;BP:metabolic process;BP:oxoacid metabolic proce…	K22314	GGP	peroxisomal	-1.81524	0.0004931
Dlo_028479.1	IPR007312; Phosphoesterase	1.00604	0.0010409	0.714756	0.01963	Up-Up	Concordant	non-specific phospholipase C2 isoform X1 [Citrus sinensis]	Ether lipid metabolism;Glycerophospholipid metabolism;Inositol phosphate metabolism	BP:organophosphate catabolic process;BP:cellular catabolic process;BP:cellular lipid catabolic process;BP:phospholipid catabolic process;BP:organic substance catabolic process;BP:lipid catabolic process;BP:organic substance metabolic process;BP:phospholipid metabolic process;BP:lipid metabolic process;BP:cellular process;BP:biological_process;BP:metabolic process;BP:cellular lipid metabolic proce…	K01114	plc	ER	0.714756	0.01963
Dlo_011603.1	IPR001926; Tryptophan synthase beta subunit-like PLP-dependent enzyme	2.0395	0.00109183	-0.580595	0.004247	Up-Down	Discordant	hypothetical protein EZV62_015678 [Acer yangbiense]	Phenylalanine, tyrosine and tryptophan biosynthesis;Glycine, serine and threonine metabolism	BP:cellular amino acid metabolic process;BP:carboxylic acid metabolic process;BP:oxoacid metabolic process;BP:cellular nitrogen compound metabolic process;BP:nitrogen compound metabolic process;BP:small molecule metabolic process;BP:small molecule biosynthetic process;BP:organic cyclic compound biosynthetic process;BP:organonitrogen compound biosynthetic process;BP:organic cyclic compound metabol…	K06001	trpB	cytoplasmic	-0.580595	0.004247
Dlo_028309.1	IPR020828; Glyceraldehyde 3-phosphate dehydrogenase, NAD(P) binding domain	-1.92521	0.00120394	-0.86323	0.009653	Down-Down	Concordant	hypothetical protein EZV62_021064 [Acer yangbiense]	Carbon fixation in photosynthetic organisms	BP:organic substance metabolic process;BP:hexose metabolic process;BP:biological_process;BP:metabolic process;BP:primary metabolic process;BP:carbohydrate metabolic process;BP:monosaccharide metabolic process;BP:glucose metabolic process;BP:small molecule metabolic process;MF:NAD binding;MF:glyceraldehyde-3-phosphate dehydrogenas;MF:molecular_function;MF:binding;MF:heterocyclic compound binding;M…	K05298	GAPA	chloroplast	-0.86323	0.009653
Dlo_028753.1	IPR006047; Glycosyl hydrolase, family 13, catalytic domain	-2.03369	0.00120418	-1.18007	0.0003284	Down-Down	Concordant	1,4-alpha-glucan-branching enzyme 2-2, chloroplastic/amyloplastic-like [Hibiscus syriacus]	Starch and sucrose metabolism	BP:cellular biosynthetic process;BP:cellular macromolecule biosynthetic process;BP:generation of precursor metabolites and energy;BP:cellular polysaccharide biosynthetic process;BP:cellular polysaccharide metabolic process;BP:cellular carbohydrate metabolic process;BP:cellular macromolecule metabolic process;BP:starch metabolic process;BP:carbohydrate biosynthetic process;BP:organic substance met…	K00700	GBE1, glgB	chloroplast	-1.18007	0.0003284
Dlo_007698.1	IPR001005; SANT/Myb domain	-1.98858	0.00132111	-1.82685	0.0001979	Down-Down	Concordant	hypothetical protein EZV62_016444 [Acer yangbiense]	------	BP:RNA biosynthetic process;BP:nucleobase-containing compound metabolic process;BP:nucleic acid metabolic process;BP:cellular biosynthetic process;BP:nitrogen compound metabolic process;BP:cellular macromolecule biosynthetic process;BP:nucleic acid-templated transcription;BP:leaf formation;BP:cellular macromolecule metabolic process;BP:organic cyclic compound biosynthetic process;BP:organic subst…	K09422	MYBP	nuclear	-1.82685	0.0001979
Dlo_031796.1	IPR000960; Flavin monooxygenase FMO	-2.89941	0.00134765	-1.34523	0.0005056	Down-Down	Concordant	hypothetical protein EZV62_024216 [Acer yangbiense]	------	MF:anion binding;MF:NADP binding;MF:flavin adenine dinucleotide binding;MF:oxidoreductase activity, acting on paired donors, with incorporation or reduction of molecular oxygen, NA;MF:organic cyclic compound binding;MF:oxidoreductase activity, acting on paired donors, with incorporation or reduction of molecular oxygen;MF:N,N-dimethylaniline monooxygenase activity;MF:monooxygenase activity;MF:nuc…	------	------	cytoplasmic	-1.34523	0.0005056
Dlo_032025.1	IPR001646; Pentapeptide repeat	-2.53885	0.00135202	-0.867142	0.0007728	Down-Down	Concordant	hypothetical protein EZV62_025696 [Acer yangbiense]	------	CC:thylakoid;CC:chloroplast thylakoid;CC:organelle subcompartment;CC:plastid thylakoid;CC:intracellular;CC:cellular_component;CC:cellular anatomical entity;	------	------	chloroplast	-0.867142	0.0007728
Dlo_014482.1	IPR000719; Protein kinase domain	-1.93861	0.00139048	-0.808117	3.42e-05	Down-Down	Concordant	hypothetical protein EZV62_018254 [Acer yangbiense]	------	CC:integral component of membrane;CC:intrinsic component of membrane;CC:cellular_component;CC:cellular anatomical entity;MF:purine ribonucleoside triphosphate binding;MF:molecular_function;MF:binding;MF:nucleotide binding;MF:heterocyclic compound binding;MF:nucleoside phosphate binding;MF:anion binding;MF:ion binding;MF:transferase activity;MF:protein kinase activity;MF:purine nucleotide binding;…	------	------	plasma membrane	-0.808117	3.42e-05
Dlo_027668.1	IPR001128; Cytochrome P450	-1.7924	0.00139146	-1.08321	9.884e-06	Down-Down	Concordant	cytochrome P450 CYP82D47-like [Pistacia vera]	------	BP:immune system process;BP:response to external biotic stimulus;BP:interspecies interaction between organisms;BP:defense response;BP:response to stress;BP:defense response to other organism;BP:immune response;BP:response to other organism;BP:response to biotic stimulus;BP:response to external stimulus;BP:response to stimulus;BP:biological_process;CC:intrinsic component of membrane;CC:integral co…	------	------	Golgi apparatus	-1.08321	9.884e-06
Dlo_032041.1	IPR001938; Thaumatin	-1.62425	0.00155855	-0.287938	0.04388	Down-Down	Concordant	hypothetical protein EZV62_002604 [Acer yangbiense]	------	BP:response to stimulus;BP:defense response;BP:response to stress;BP:biological_process;CC:cellular_component;CC:extracellular region;CC:cellular anatomical entity;	------	------	extracellular	-0.287938	0.04388
Dlo_025839.1	IPR008030; NmrA-like domain	1.88615	0.00156893	1.67684	0.01157	Up-Up	Concordant	hypothetical protein EZV62_021373 [Acer yangbiense]	------	MF:catalytic activity;MF:molecular_function;MF:oxidoreductase activity;	K23050	PCBER1	peroxisomal	1.67684	0.01157
Dlo_017869.1	IPR001280; Photosystem I PsaA/PsaB	-3.82147	0.00157575	-1.26286	0.0005252	Down-Down	Concordant	hypothetical protein F8388_000252 [Cannabis sativa]	Photosynthesis	BP:organonitrogen compound metabolic process;BP:nitrogen compound metabolic process;BP:macromolecule metabolic process;BP:cellular protein metabolic process;BP:cellular macromolecule metabolic process;BP:cellular process;BP:protein-chromophore linkage;BP:macromolecule modification;BP:protein modification process;BP:biological_process;BP:cellular protein modification process;BP:metabolic process;B…	K02689	psaA	cytoplasmic	-1.26286	0.0005252
Dlo_017911.2	IPR013057; Amino acid transporter, transmembrane domain	1.21117	0.00160974	-0.290626	0.001807	Up-Down	Discordant	amino acid transporter AVT1A [Citrus clementina]	------	BP:amino acid transport;BP:signal transduction;BP:regulation of biological process;BP:hormone-mediated signaling pathway;BP:auxin-activated signaling pathway;BP:nitrogen compound transport;BP:biological regulation;BP:cellular process;BP:organic acid transport;BP:transport;BP:regulation of cellular process;BP:biological_process;BP:establishment of localization;BP:localization;BP:organic substance …	K15015	SLC32A, VGAT	cytoplasmic	-0.290626	0.001807
Dlo_029362.1	IPR000008; C2 domain	1.40389	0.00199868	-0.759171	0.0002317	Up-Down	Discordant	hypothetical protein EZV62_002974 [Acer yangbiense]	Phosphatidylinositol signaling system;Inositol phosphate metabolism	BP:regulation of biological process;BP:signal transduction;BP:cellular biosynthetic process;BP:cellular nitrogen compound metabolic process;BP:nitrogen compound metabolic process;BP:small molecule metabolic process;BP:small molecule biosynthetic process;BP:intracellular signal transduction;BP:pyridine-containing compound metabolic process;BP:pyridine-containing compound biosynthetic process;BP:or…	K05857	PLCD	cytoplasmic	-0.759171	0.0002317
Dlo_027786.1	IPR001464; Annexin	-2.78125	0.00222417	-0.816993	0.000229	Down-Down	Concordant	hypothetical protein EZV62_017278 [Acer yangbiense]	------	CC:cytoplasm;CC:integral component of membrane;CC:cellular_component;CC:cellular anatomical entity;CC:intrinsic component of membrane;MF:cation binding;MF:calcium ion binding;MF:phospholipid binding;MF:calcium-dependent phospholipid binding;MF:lipid binding;MF:ion binding;MF:molecular_function;MF:metal ion binding;MF:binding;	K17098	ANNAT	cytoplasmic	-0.816993	0.000229
Dlo_029299.1	IPR002213; UDP-glucuronosyl/UDP-glucosyltransferase	-4.86423	0.00227386	-1.21735	5.93e-05	Down-Down	Concordant	hypothetical protein EZV62_003039 [Acer yangbiense]	------	MF:catalytic activity;MF:transferase activity;MF:UDP-glycosyltransferase activity;MF:molecular_function;MF:transferase activity, transferring glycosyl groups;	------	------	cytoplasmic	-1.21735	5.93e-05
Dlo_026858.1	IPR000008; C2 domain	-2.3366	0.0022747	-0.965819	0.0001445	Down-Down	Concordant	hypothetical protein EZV62_007700 [Acer yangbiense]	------	CC:cellular_component;CC:integral component of membrane;CC:cellular anatomical entity;CC:intrinsic component of membrane;	------	------	cytoplasmic	-0.965819	0.0001445
Dlo_019783.1	IPR002160; Proteinase inhibitor I3, Kunitz legume	-5.06932	0.00233235	-1.74078	0.002125	Down-Down	Concordant	vegetative storage protein [Litchi chinensis]	------	MF:endopeptidase inhibitor activity;MF:enzyme regulator activity;MF:peptidase regulator activity;MF:molecular_function;MF:peptidase inhibitor activity;MF:molecular function regulator;MF:endopeptidase regulator activity;	------	------	vacuolar	-1.74078	0.002125
Dlo_011446.1	IPR003480; Transferase	-1.4711	0.00261422	-0.458535	0.01692	Down-Down	Concordant	hypothetical protein EZV62_025784 [Acer yangbiense]	------	MF:anthranilate N-benzoyltransferase activity;MF:catalytic activity;MF:transferase activity;MF:transferase activity, transferring acyl groups;MF:transferase activity, transferring acyl groups other than amino-acyl groups;MF:molecular_function;	------	------	cytoplasmic	-0.458535	0.01692
Dlo_026205.1	IPR000172; Glucose-methanol-choline oxidoreductase, N-terminal	1.75986	0.00261469	0.697803	0.02656	Up-Up	Concordant	hypothetical protein EZV62_017824 [Acer yangbiense]	------	MF:anion binding;MF:flavin adenine dinucleotide binding;MF:oxidoreductase activity, acting on CH-OH group of donors;MF:organic cyclic compound binding;MF:nucleotide binding;MF:small molecule binding;MF:catalytic activity;MF:molecular_function;MF:binding;MF:ion binding;MF:heterocyclic compound binding;MF:nucleoside phosphate binding;MF:oxidoreductase activity;	------	------	extracellular	0.697803	0.02656
Dlo_012068.1	IPR000719; Protein kinase domain	-2.98846	0.00261524	0.983495	0.01139	Down-Up	Discordant	hypothetical protein EZV62_011073 [Acer yangbiense]	------	BP:secondary metabolic process;BP:metabolic process;BP:biological_process;MF:hydrolase activity;MF:molecular_function;MF:carboxypeptidase activity;MF:exopeptidase activity;MF:catalytic activity, acting on a protein;MF:serine hydrolase activity;MF:serine-type carboxypeptidase activity;MF:catalytic activity;MF:transferase activity;MF:transferase activity, transferring acyl groups;MF:transferase act…	K16296	SCPL-I	cytoplasmic	0.983495	0.01139
Dlo_017343.1	IPR002168; Lipase, GDXG, active site	1.85678	0.00286565	1.02632	0.01673	Up-Up	Concordant	hypothetical protein EZV62_011338 [Acer yangbiense]	------	MF:hydrolase activity;MF:molecular_function;MF:catalytic activity;	------	------	cytoplasmic	1.02632	0.01673
Dlo_016515.1	IPR020683; Ankyrin repeat-containing domain	-1.65176	0.00286799	-1.75379	0.0001704	Down-Down	Concordant	protein LHCP TRANSLOCATION DEFECT [Pistacia vera]	------	BP:cellular component assembly;BP:protein localization;BP:cellular component organization or biogenesis;BP:intracellular protein transport;BP:cellular component organization;BP:nitrogen compound transport;BP:organic substance transport;BP:macromolecule localization;BP:transport;BP:cellular process;BP:establishment of protein localization;BP:biological_process;BP:establishment of localization in c…	------	------	chloroplast	-1.75379	0.0001704
Dlo_025553.1	IPR001509; NAD-dependent epimerase/dehydratase, N-terminal domain	-1.40612	0.00294545	-0.741759	0.0006196	Down-Down	Concordant	cinnamoyl-CoA reductase 1 [Pistacia vera]	------	MF:oxidoreductase activity, acting on CH-OH group of donors;MF:oxidoreductase activity, acting on the CH-OH group of donors, NAD or NADP as acceptor;MF:catalytic activity;MF:dihydrokaempferol 4-reductase activity;MF:molecular_function;MF:oxidoreductase activity;	------	------	peroxisomal	-0.741759	0.0006196
Dlo_033046.1	IPR000719; Protein kinase domain	-1.60944	0.00312588	-1.39252	4.49e-07	Down-Down	Concordant	mitogen-activated protein kinase homolog MMK2-like [Pistacia vera]	------	BP:regulation of biological process;BP:intracellular signal transduction;BP:biological regulation;BP:cellular process;BP:regulation of cellular process;BP:biological_process;BP:signal transduction;CC:intracellular organelle;CC:membrane-bounded organelle;CC:organelle;CC:cytoplasm;CC:nucleus;CC:intrinsic component of membrane;CC:intracellular membrane-bounded organelle;CC:cellular_component;CC:cell…	K04464	MAPK7	chloroplast	-1.39252	4.49e-07
Dlo_023779.1	IPR003819; Taurine catabolism dioxygenase TauD/TfdA	-1.10565	0.00315824	-0.47204	0.003279	Down-Down	Concordant	hypothetical protein EZV62_003760 [Acer yangbiense]	------	MF:catalytic activity;MF:molecular_function;MF:dioxygenase activity;MF:oxidoreductase activity;	------	------	peroxisomal	-0.47204	0.003279
Dlo_000486.1	IPR000719; Protein kinase domain	-1.3848	0.00317949	-0.583454	0.009388	Down-Down	Concordant	leucine-rich repeat receptor-like serine/threonine-protein kinase BAM1 [Dimocarpus longan]	------	BP:signal transduction;BP:regulation of biological process;BP:hormone-mediated signaling pathway;BP:biological regulation;BP:cellular process;BP:regulation of cellular process;BP:biological_process;CC:intrinsic component of membrane;CC:integral component of membrane;CC:membrane;CC:cellular anatomical entity;CC:plasma membrane;CC:cellular_component;MF:purine ribonucleoside triphosphate binding;MF:…	------	------	extracellular	-0.583454	0.009388
Dlo_016113.1	IPR005101; DNA photolyase, FAD-binding/Cryptochrome, C-terminal	-2.17205	0.00352562	-1.55846	9.314e-06	Down-Down	Concordant	blue-light photoreceptor PHR2 isoform X2 [Citrus sinensis]	------	BP:pyrimidine dimer repair;BP:nucleic acid metabolic process;BP:cellular nitrogen compound metabolic process;BP:nitrogen compound metabolic process;BP:organic cyclic compound metabolic process;BP:nucleobase-containing compound metabolic process;BP:cellular response to stimulus;BP:cellular macromolecule metabolic process;BP:organic substance metabolic process;BP:DNA repair;BP:cellular process;BP:c…	------	------	nuclear	-1.55846	9.314e-06
Dlo_000928.1	IPR000778; Cytochrome b245, heavy chain	1.54157	0.00352808	0.602984	0.000812	Up-Up	Concordant	hypothetical protein EZV62_019738 [Acer yangbiense]	MAPK signaling pathway - plant;Plant-pathogen interaction	CC:membrane;CC:integral component of membrane;CC:cellular anatomical entity;CC:cellular_component;CC:plasma membrane;CC:intrinsic component of membrane;MF:binding;MF:cation binding;MF:antioxidant activity;MF:calcium ion binding;MF:oxidoreductase activity, acting on NA;MF:ion binding;MF:NA;MF:catalytic activity;MF:oxidoreductase activity, acting on peroxide as acceptor;MF:molecular_function;MF:oxi…	K13447	RBOH	cytoplasmic	0.602984	0.000812
Dlo_009667.1	IPR000897; Signal recognition particle, SRP54 subunit, GTPase domain	-1.14644	0.00384614	-1.59603	9.283e-05	Down-Down	Concordant	hypothetical protein EZV62_016074 [Acer yangbiense]	Protein export	BP:cellular component assembly;BP:macromolecular complex subunit organization;BP:cotranslational protein targeting to membrane;BP:protein targeting to membrane;BP:SRP-dependent cotranslational protein targeting to membrane;BP:protein localization;BP:establishment of protein localization to organelle;BP:cellular component organization or biogenesis;BP:nitrogen compound transport;BP:protein localiz…	K03106	SRP54, ffh	chloroplast	-1.59603	9.283e-05
Dlo_012231.1	IPR008826; Selenium-binding protein	-1.50994	0.0038629	-1.19039	0.0002365	Down-Down	Concordant	hypothetical protein EZV62_001240 [Acer yangbiense]	Sulfur metabolism	MF:selenium binding;MF:molecular_function;MF:binding;	K17285	SELENBP1	cytoplasmic	-1.19039	0.0002365
Dlo_028810.1	-	1.27471	0.00386667	1.51979	0.001855	Up-Up	Concordant	hypothetical protein EZV62_009591 [Acer yangbiense]	------	CC:integral component of membrane;CC:cellular_component;CC:intrinsic component of membrane;CC:cellular anatomical entity;MF:cation binding;MF:ion binding;MF:molecular_function;MF:metal ion binding;MF:binding;	------	------	cytoplasmic	1.51979	0.001855
Dlo_025704.1	-	1.05929	0.00401855	-0.377068	0.01989	Up-Down	Discordant	hypothetical protein EZV62_022001 [Acer yangbiense]	------	------	------	------	cytoplasmic	-0.377068	0.01989
Dlo_030407.1	IPR000504; RNA recognition motif domain	-1.19814	0.00409726	-0.671372	8.731e-05	Down-Down	Concordant	hypothetical protein EZV62_010100 [Acer yangbiense]	------	BP:nucleic acid metabolic process;BP:nitrogen compound metabolic process;BP:ncRNA metabolic process;BP:organic cyclic compound metabolic process;BP:organic substance metabolic process;BP:rRNA processing;BP:RNA metabolic process;BP:ncRNA processing;BP:nucleobase-containing compound metabolic process;BP:cellular process;BP:cellular aromatic compound metabolic process;BP:biological_process;BP:metabo…	------	------	chloroplast	-0.671372	8.731e-05
Dlo_020275.1	IPR002293; Amino acid/polyamine transporter I	-1.45285	0.00410365	-1.50816	0.0002169	Down-Down	Concordant	hypothetical protein EZV62_027381 [Acer yangbiense]	------	BP:amino acid transport;BP:anion transport;BP:L-glutamate import;BP:nitrogen compound transport;BP:organic substance transport;BP:organic acid transport;BP:ion transport;BP:transport;BP:organic anion transport;BP:L-amino acid transport;BP:biological_process;BP:establishment of localization;BP:localization;BP:carboxylic acid transport;BP:amino acid import;BP:acidic amino acid transport;BP:dicarbox…	K03294	TC.APA	cytoplasmic	-1.50816	0.0002169
Dlo_009771.1	IPR004045; Glutathione S-transferase, N-terminal	-2.0185	0.00418337	-1.25544	9.346e-05	Down-Down	Concordant	glutathione S-transferase 2-like isoform X1 [Pistacia vera]	Tyrosine metabolism	BP:carboxylic acid metabolic process;BP:cellular amino acid catabolic process;BP:oxoacid metabolic process;BP:cellular nitrogen compound metabolic process;BP:nitrogen compound metabolic process;BP:small molecule metabolic process;BP:small molecule catabolic process;BP:organic cyclic compound metabolic process;BP:organic cyclic compound catabolic process;BP:organic substance catabolic process;BP:o…	K01800	maiA, GSTZ1	cytoplasmic	-1.25544	9.346e-05
Dlo_012837.1	IPR001282; Glucose-6-phosphate dehydrogenase	-2.42368	0.00436284	-1.07192	0.0009098	Down-Down	Concordant	hypothetical protein EZV62_020798 [Acer yangbiense]	Glutathione metabolism;Pentose phosphate pathway	BP:NADP metabolic process;BP:monosaccharide metabolic process;BP:pentose-phosphate shunt;BP:generation of precursor metabolites and energy;BP:organic substance metabolic process;BP:NADPH regeneration;BP:cellular process;BP:hexose metabolic process;BP:biological_process;BP:metabolic process;BP:carbohydrate metabolic process;BP:primary metabolic process;BP:carbohydrate derivative metabolic process;…	K00036	G6PD, zwf	chloroplast	-1.07192	0.0009098
dlo_038138.1	IPR000907; Lipoxygenase	-1.63012	0.00453068	-0.281941	0.03651	Down-Down	Concordant	hypothetical protein EZV62_020957 [Acer yangbiense]	Linoleic acid metabolism;alpha-Linolenic acid metabolism	BP:fatty acid biosynthetic process;BP:lipid oxidation;BP:fatty acid metabolic process;BP:carboxylic acid metabolic process;BP:oxylipin metabolic process;BP:cellular biosynthetic process;BP:small molecule metabolic process;BP:small molecule biosynthetic process;BP:monocarboxylic acid biosynthetic process;BP:organic substance biosynthetic process;BP:organic substance metabolic process;BP:lipid meta…	K00454	LOX2S	cytoplasmic	-0.281941	0.03651
Dlo_032525.1	IPR000073; Alpha/beta hydrolase fold-1	-1.71803	0.00457727	-1.19823	3.005e-05	Down-Down	Concordant	hypothetical protein EZV62_002202 [Acer yangbiense]	------	MF:hydrolase activity;MF:molecular_function;MF:catalytic activity;	------	------	extracellular	-1.19823	3.005e-05
Dlo_030112.1	IPR002133; S-adenosylmethionine synthetase	-1.36226	0.00483199	-1.27647	0.0001773	Down-Down	Concordant	S-adenosylmethionine synthase 3 [Coffea arabica]	Cysteine and methionine metabolism;Biosynthesis of cofactors	BP:one-carbon metabolic process;BP:cellular biosynthetic process;BP:small molecule metabolic process;BP:organic substance biosynthetic process;BP:organic substance metabolic process;BP:S-adenosylmethionine metabolic process;BP:cellular process;BP:biosynthetic process;BP:biological_process;BP:metabolic process;BP:sulfur compound biosynthetic process;BP:S-adenosylmethionine biosynthetic process;BP:…	K00789	metK	cytoplasmic	-1.27647	0.0001773
Dlo_017121.1	IPR000719; Protein kinase domain	-1.04844	0.00518356	-1.15994	6.265e-06	Down-Down	Concordant	hypothetical protein EZV62_009277 [Acer yangbiense]	------	BP:phosphorylation;BP:nitrogen compound metabolic process;BP:cellular protein metabolic process;BP:cellular macromolecule metabolic process;BP:organic substance metabolic process;BP:protein phosphorylation;BP:cellular process;BP:cellular protein modification process;BP:macromolecule modification;BP:protein modification process;BP:biological_process;BP:metabolic process;BP:primary metabolic proces…	K08286	E2.7.11.-	chloroplast	-1.15994	6.265e-06
Dlo_020358.1	IPR001938; Thaumatin	1.0153	0.00545519	0.800188	0.0009375	Up-Up	Concordant	hypothetical protein EZV62_021213 [Acer yangbiense]	------	BP:response to stimulus;BP:defense response;BP:response to stress;BP:biological_process;CC:cellular_component;CC:extracellular region;CC:cellular anatomical entity;	------	------	extracellular	0.800188	0.0009375
Dlo_001507.1	IPR000907; Lipoxygenase	1.9372	0.00549436	0.933156	0.03464	Up-Up	Concordant	hypothetical protein EZV62_001763 [Acer yangbiense]	Linoleic acid metabolism;alpha-Linolenic acid metabolism	BP:fatty acid biosynthetic process;BP:lipid oxidation;BP:fatty acid metabolic process;BP:carboxylic acid metabolic process;BP:oxylipin metabolic process;BP:cellular biosynthetic process;BP:small molecule metabolic process;BP:small molecule biosynthetic process;BP:monocarboxylic acid biosynthetic process;BP:organic substance biosynthetic process;BP:organic substance metabolic process;BP:lipid meta…	K00454	LOX2S	cytoplasmic	0.933156	0.03464
Dlo_000948.1	IPR006095; Glutamate/phenylalanine/leucine/valine dehydrogenase	1.49088	0.00571609	1.00916	0.0021	Up-Up	Concordant	hypothetical protein EZV62_019751 [Acer yangbiense]	Arginine biosynthesis;Alanine, aspartate and glutamate metabolism;Nitrogen metabolism	BP:small molecule catabolic process;BP:carboxylic acid metabolic process;BP:cellular amino acid catabolic process;BP:nitrogen compound metabolic process;BP:small molecule metabolic process;BP:glutamine family amino acid catabolic process;BP:glutamine family amino acid metabolic process;BP:organic substance catabolic process;BP:organonitrogen compound catabolic process;BP:cellular amino acid metab…	K00261	GLUD1_2, gdhA	mitochondrial	1.00916	0.0021
Dlo_024840.1	IPR003864; Domain of unknown function DUF221	-1.48749	0.0059865	-1.22724	0.0002343	Down-Down	Concordant	hypothetical protein DVH24_027133 [Malus domestica]	Starch and sucrose metabolism	BP:cellular biosynthetic process;BP:cellular macromolecule biosynthetic process;BP:cellular polysaccharide biosynthetic process;BP:amylopectin biosynthetic process;BP:organic substance biosynthetic process;BP:cellular polysaccharide metabolic process;BP:cellular carbohydrate metabolic process;BP:cellular macromolecule metabolic process;BP:starch metabolic process;BP:carbohydrate biosynthetic proc…	K01214	ISA, treX	extracellular	-1.22724	0.0002343
Dlo_023937.1	IPR002818; ThiJ/PfpI	1.07526	0.00605541	0.673157	0.001625	Up-Up	Concordant	hypothetical protein EZV62_010735 [Acer yangbiense]	Pyruvate metabolism	BP:primary metabolic process;BP:cellular process;BP:organonitrogen compound metabolic process;BP:organic acid metabolic process;BP:organic substance metabolic process;BP:cellular amino acid metabolic process;BP:glutamine metabolic process;BP:carboxylic acid metabolic process;BP:nitrogen compound metabolic process;BP:cellular metabolic process;BP:metabolic process;BP:glutamine family amino acid me…	K18881	DJ1D	cytoplasmic	0.673157	0.001625
Dlo_012067.2	IPR001563; Peptidase S10, serine carboxypeptidase	-2.26201	0.00611111	1.11254	0.04075	Down-Up	Discordant	hypothetical protein EZV62_011072 [Acer yangbiense]	------	MF:hydrolase activity;MF:catalytic activity;MF:carboxypeptidase activity;MF:catalytic activity, acting on a protein;MF:serine hydrolase activity;MF:serine-type carboxypeptidase activity;MF:exopeptidase activity;MF:molecular_function;MF:serine-type exopeptidase activity;MF:peptidase activity;MF:serine-type peptidase activity;	K16296	SCPL-I	cytoplasmic	1.11254	0.04075
Dlo_022371.1	-	-3.37398	0.00618237	-1.02844	0.002229	Down-Down	Concordant	locus=scaffold48:1062081:1062650:- [translate_table: standard]	------	------	------	------	cytoplasmic	-1.02844	0.002229
Dlo_024258.1	IPR006121; Heavy metal-associated domain, HMA	-1.11089	0.0062308	-1.00274	0.0005754	Down-Down	Concordant	heavy metal-associated isoprenylated plant protein 26-like [Hevea brasiliensis]	------	MF:cation binding;MF:metal ion binding;MF:molecular_function;MF:binding;MF:ion binding;	------	------	cytoplasmic	-1.00274	0.0005754
Dlo_003236.1	IPR000209; Peptidase S8/S53 domain	1.96807	0.00623141	0.79016	0.0002388	Up-Up	Concordant	hypothetical protein EZV62_023312 [Acer yangbiense]	------	MF:serine-type endopeptidase activity;MF:endopeptidase activity;MF:hydrolase activity;MF:serine hydrolase activity;MF:catalytic activity, acting on a protein;MF:catalytic activity;MF:molecular_function;MF:peptidase activity;MF:serine-type peptidase activity;	------	------	cytoplasmic	0.79016	0.0002388
Dlo_004249.1	IPR003958; Transcription factor CBF/NF-Y/archaeal histone	-1.23543	0.00660729	-1.08269	0.0003528	Down-Down	Concordant	hypothetical protein EZV62_006282 [Acer yangbiense]	------	CC:intracellular membrane-bounded organelle;CC:nucleus;CC:cellular_component;CC:intracellular organelle;CC:membrane-bounded organelle;CC:organelle;CC:cellular anatomical entity;MF:organic cyclic compound binding;MF:heterocyclic compound binding;MF:molecular_function;MF:binding;MF:protein binding;MF:DNA binding;MF:nucleic acid binding;MF:protein dimerization activity;MF:protein heterodimerization …	K08066	NFYC, HAP5	nuclear	-1.08269	0.0003528
Dlo_006182.1	IPR001763; Rhodanese-like domain	-2.34265	0.00666875	-0.391964	0.009487	Down-Down	Concordant	hypothetical protein EZV62_024068 [Acer yangbiense]	------	BP:cellular response to metal ion;BP:response to radiation;BP:cellular response to inorganic substance;BP:response to light stimulus;BP:cellular response to chemical stimulus;BP:regulation of biological process;BP:cellular response to stimulus;BP:biological regulation;BP:cellular process;BP:cellular response to calcium ion;BP:regulation of cellular process;BP:response to calcium ion;BP:regulation…	------	------	chloroplast	-0.391964	0.009487
Dlo_025297.1	IPR006139; D-isomer specific 2-hydroxyacid dehydrogenase, catalytic domain	-4.59948	0.00672128	-1.9373	2.999e-05	Down-Down	Concordant	hypothetical protein EZV62_003958 [Acer yangbiense]	Glyoxylate and dicarboxylate metabolism;Glycine, serine and threonine metabolism;Tropane, piperidine and pyridine alkaloid biosynthesis;Ubiquinone and other terpenoid-quinone biosynthesis;Phenylalanine metabolism;Tyrosine metabolism	CC:cellular anatomical entity;CC:cellular_component;CC:cytosol;MF:oxidoreductase activity, acting on CH-OH group of donors;MF:oxidoreductase activity, acting on the CH-OH group of donors, NAD or NADP as acceptor;MF:hydroxypyruvate reductase activity;MF:NAD binding;MF:nucleotide binding;MF:small molecule binding;MF:catalytic activity;MF:molecular_function;MF:binding;MF:glyoxylate reductas;MF:organ…	K18606;K15919	HPPR;HPR2_3	extracellular	-1.9373	2.999e-05
Dlo_006497.1	IPR001932; Protein phosphatase 2C (PP2C)-like domain	-1.26418	0.00683692	-0.491493	0.01596	Down-Down	Concordant	hypothetical protein CISIN_1g015633mg [Citrus sinensis]	------	CC:intracellular membrane-bounded organelle;CC:cytosol;CC:organelle;CC:cellular_component;CC:intracellular organelle;CC:membrane-bounded organelle;CC:nucleus;CC:cellular anatomical entity;MF:phosphoric ester hydrolase activity;MF:phosphatase activity;MF:hydrolase activity;MF:hydrolase activity, acting on ester bonds;MF:catalytic activity;MF:molecular_function;	------	------	nuclear	-0.491493	0.01596
Dlo_027375.1	IPR001509; NAD-dependent epimerase/dehydratase, N-terminal domain	1.39457	0.00705912	0.695568	0.002026	Up-Up	Concordant	hypothetical protein EZV62_023200 [Acer yangbiense]	Amino sugar and nucleotide sugar metabolism;Galactose metabolism	BP:primary metabolic process;BP:carbohydrate metabolic process;BP:organic substance metabolic process;BP:monosaccharide metabolic process;BP:hexose metabolic process;BP:galactose metabolic process;BP:biological_process;BP:small molecule metabolic process;BP:metabolic process;MF:racemase and epimerase activity;MF:isomerase activity;MF:catalytic activity;MF:racemase and epimerase activity, acting o…	K01784	galE, GALE	cytoplasmic	0.695568	0.002026
Dlo_015540.1	IPR001461; Aspartic peptidase	1.29148	0.00707067	0.759369	0.025	Up-Up	Concordant	hypothetical protein EZV62_013664 [Acer yangbiense]	------	MF:hydrolase activity;MF:endopeptidase activity;MF:catalytic activity, acting on a protein;MF:aspartic-type peptidase activity;MF:catalytic activity;MF:aspartic-type endopeptidase activity;MF:molecular_function;MF:peptidase activity;	------	------	cytoplasmic	0.759369	0.025
Dlo_005409.1	IPR018108; Mitochondrial substrate/solute carrier	1.38527	0.00730983	-0.623075	0.0006373	Up-Down	Discordant	hypothetical protein EZV62_019697 [Acer yangbiense]	------	BP:phosphate ion transmembrane transport;BP:anion transport;BP:transmembrane transport;BP:mitochondrial transmembrane transport;BP:inorganic anion transmembrane transport;BP:inorganic anion transport;BP:cellular process;BP:mitochondrial phosphate ion transmembrane transport;BP:ion transport;BP:transport;BP:phosphate ion transport;BP:ion transmembrane transport;BP:biological_process;BP:mitochondri…	K15102	SLC25A3, PHC, PIC	peroxisomal	-0.623075	0.0006373
Dlo_023139.1	IPR018095; Thymidylate kinase, conserved site	1.16224	0.00778566	-0.392317	0.0003121	Up-Down	Discordant	hypothetical protein EZV62_020059 [Acer yangbiense]	Pyrimidine metabolism	BP:pyrimidine deoxyribonucleoside triphosphate metabolic process;BP:pyrimidine deoxyribonucleoside triphosphate biosynthetic process;BP:pyrimidine deoxyribonucleotide metabolic process;BP:nucleotide biosynthetic process;BP:small molecule metabolic process;BP:organic cyclic compound biosynthetic process;BP:organic cyclic compound metabolic process;BP:pyrimidine deoxyribonucleoside diphosphate bios…	K00943	tmk, DTYMK	chloroplast	-0.392317	0.0003121
Dlo_017205.3	IPR008811; Glycosyl hydrolases 36	-1.24476	0.00800591	-0.875965	6.852e-05	Down-Down	Concordant	hypothetical protein EZV62_009359 [Acer yangbiense]	Galactose metabolism	BP:primary metabolic process;BP:carbohydrate metabolic process;BP:metabolic process;BP:organic substance metabolic process;BP:biological_process;MF:galactinol-sucrose galactosyltransferase activity;MF:molecular_function;MF:catalytic activity;MF:transferase activity;MF:galactinol-raffinose galactosyltransferase activity;MF:galactosyltransferase activity;MF:transferase activity, transferring glycos…	K06617	E2.4.1.82	cytoplasmic	-0.875965	6.852e-05
Dlo_013785.1	IPR004265; Plant disease resistance response protein	2.88345	0.00813944	1.65998	0.0004618	Up-Up	Concordant	disease resistance response protein 206 [Citrus clementina]	------	CC:apoplast;CC:cellular_component;CC:extracellular region;CC:cellular anatomical entity;	------	------	extracellular	1.65998	0.0004618
Dlo_004722.1	IPR019587; Polyketide cyclase/dehydrase	-2.12523	0.00816615	-0.646104	0.0008734	Down-Down	Concordant	hypothetical protein EZV62_012553 [Acer yangbiense]	MAPK signaling pathway - plant;Plant hormone signal transduction	BP:regulation of primary metabolic process;BP:regulation of metabolic process;BP:regulation of phosphatase activity;BP:regulation of cellular metabolic process;BP:signal transduction;BP:regulation of phosphate metabolic process;BP:regulation of biological process;BP:abscisic acid-activated signaling pathway;BP:regulation of protein metabolic process;BP:regulation of protein serine/threonine phosp…	K14496	PYL	cytoplasmic	-0.646104	0.0008734
Dlo_012154.2	IPR000719; Protein kinase domain	-1.31415	0.008222	-0.668018	0.0003976	Down-Down	Concordant	hypothetical protein EZV62_010955 [Acer yangbiense]	------	CC:integral component of membrane;CC:intrinsic component of membrane;CC:cellular_component;CC:cellular anatomical entity;MF:purine ribonucleoside triphosphate binding;MF:molecular_function;MF:binding;MF:nucleotide binding;MF:heterocyclic compound binding;MF:nucleoside phosphate binding;MF:anion binding;MF:ion binding;MF:transferase activity;MF:protein kinase activity;MF:purine nucleotide binding;…	------	------	cytoplasmic	-0.668018	0.0003976
Dlo_002996.1	IPR000375; Dynamin central domain	-1.56249	0.00927711	-0.604938	0.0002588	Down-Down	Concordant	hypothetical protein EZV62_019617 [Acer yangbiense]	------	BP:mitochondrial fission;BP:cellular component organization or biogenesis;BP:cellular component organization;BP:mitochondrion organization;BP:cellular process;BP:biological_process;BP:organelle organization;BP:organelle fission;CC:cytoplasm;CC:membrane;CC:cellular anatomical entity;CC:cellular_component;MF:molecular_function;MF:binding;MF:ion binding;MF:heterocyclic compound binding;MF:guanyl nuc…	------	------	chloroplast	-0.604938	0.0002588
Dlo_001436.1	IPR003251; Rubrerythrin	-1.41513	0.00949374	-1.21946	0.0004648	Down-Down	Concordant	magnesium-protoporphyrin IX monomethyl ester [oxidative] cyclase, chloroplastic [Carica papaya]	Porphyrin and chlorophyll metabolism	BP:porphyrin-containing compound metabolic process;BP:porphyrin-containing compound biosynthetic process;BP:cellular biosynthetic process;BP:cellular nitrogen compound metabolic process;BP:nitrogen compound metabolic process;BP:organic cyclic compound biosynthetic process;BP:photosynthesis;BP:organic cyclic compound metabolic process;BP:chlorophyll metabolic process;BP:chlorophyll biosynthetic pr…	K04035	E1.14.13.81, acsF, chlE	chloroplast	-1.21946	0.0004648
Dlo_020271.1	IPR002293; Amino acid/polyamine transporter I	-2.24435	0.00979	-1.07355	0.0004415	Down-Down	Concordant	cationic amino acid transporter 1-like [Pistacia vera]	------	BP:amino acid transport;BP:anion transport;BP:L-glutamate import;BP:nitrogen compound transport;BP:organic substance transport;BP:organic acid transport;BP:ion transport;BP:transport;BP:organic anion transport;BP:L-amino acid transport;BP:biological_process;BP:establishment of localization;BP:localization;BP:carboxylic acid transport;BP:amino acid import;BP:acidic amino acid transport;BP:dicarbox…	K03294	TC.APA	Golgi apparatus	-1.07355	0.0004415
Dlo_022294.1	IPR003480; Transferase	1.63233	0.0101767	1.02179	0.01535	Up-Up	Concordant	hypothetical protein EZV62_026818 [Acer yangbiense]	------	BP:phenylpropanoid metabolic process;BP:cellular biosynthetic process;BP:organic cyclic compound biosynthetic process;BP:phenylpropanoid biosynthetic process;BP:organic cyclic compound metabolic process;BP:organic substance biosynthetic process;BP:coumarin biosynthetic process;BP:coumarin metabolic process;BP:organic substance metabolic process;BP:heterocycle biosynthetic process;BP:secondary met…	------	------	cytoplasmic	1.02179	0.01535
Dlo_009338.1	IPR003439; ABC transporter-like	2.74001	0.0103627	-1.05883	0.001554	Up-Down	Discordant	hypothetical protein EZV62_008659 [Acer yangbiense]	ABC transporters	BP:localization;BP:cellular process;BP:transport;BP:biological_process;BP:establishment of localization;BP:transmembrane transport;CC:integral component of membrane;CC:intrinsic component of membrane;CC:cellular anatomical entity;CC:cellular_component;MF:purine ribonucleoside triphosphate binding;MF:molecular_function;MF:binding;MF:ion binding;MF:heterocyclic compound binding;MF:nucleoside phosph…	K05658	ABCB1, CD243	peroxisomal	-1.05883	0.001554
Dlo_011400.1	-	-1.82337	0.0106157	-1.09588	0.0006111	Down-Down	Concordant	hypothetical protein EZV62_025835 [Acer yangbiense]	------	CC:cellular_component;CC:membrane;CC:organelle membrane;CC:bounding membrane of organelle;CC:vacuolar membrane;CC:cellular anatomical entity;MF:cytoskeletal protein binding;MF:transferase activity, transferring phosphorus-containing groups;MF:kinase activity;MF:actin binding;MF:catalytic activity;MF:transferase activity;MF:molecular_function;MF:binding;MF:protein binding;	------	------	ER	-1.09588	0.0006111
dlo_039258.1	IPR001128; Cytochrome P450	1.0037	0.0108685	0.740641	0.02964	Up-Up	Concordant	PREDICTED: flavonoid 3'-monooxygenase [Theobroma cacao]	------	MF:cation binding;MF:monooxygenase activity;MF:heme binding;MF:transition metal ion binding;MF:tetrapyrrole binding;MF:organic cyclic compound binding;MF:oxidoreductase activity, acting on paired donors, with incorporation or reduction of molecular oxygen;MF:ion binding;MF:catalytic activity;MF:molecular_function;MF:binding;MF:iron ion binding;MF:metal ion binding;MF:heterocyclic compound binding…	------	------	ER	0.740641	0.02964
Dlo_002823.1	-	-4.57364	0.0110028	-1.89799	8.777e-05	Down-Down	Concordant	cyclopropane synthase isoform 2 [Litchi chinensis]	------	BP:biological_process;BP:metabolic process;BP:methylation;MF:catalytic activity;MF:transferase activity;MF:transferase activity, transferring one-carbon groups;MF:molecular_function;MF:methyltransferase activity;MF:oxidoreductase activity;	K00574	cfa	peroxisomal	-1.89799	8.777e-05
Dlo_007315.1	IPR001789; Signal transduction response regulator, receiver domain	-4.17995	0.0111088	-1.97963	0.0002303	Down-Down	Concordant	hypothetical protein EZV62_025087 [Acer yangbiense]	Plant hormone signal transduction	BP:signal transduction;BP:intracellular signal transduction;BP:phosphorelay signal transduction system;BP:regulation of biological process;BP:biological regulation;BP:cellular process;BP:regulation of cellular process;BP:biological_process;CC:intracellular organelle;CC:membrane-bounded organelle;CC:organelle;CC:nucleus;CC:cellular anatomical entity;CC:intracellular membrane-bounded organelle;CC:c…	K14491	ARR-B	nuclear	-1.97963	0.0002303
Dlo_021343.1	IPR000909; Phospholipase C, phosphatidylinositol-specific , X domain	-1.6794	0.011207	-0.40158	0.005674	Down-Down	Concordant	hypothetical protein EZV62_011280 [Acer yangbiense]	------	BP:primary metabolic process;BP:lipid metabolic process;BP:organic substance metabolic process;BP:biological_process;BP:metabolic process;MF:phosphoric diester hydrolase activity;MF:hydrolase activity;MF:hydrolase activity, acting on ester bonds;MF:phosphoric ester hydrolase activity;MF:molecular_function;MF:catalytic activity;	------	------	extracellular	-0.40158	0.005674
Dlo_030608.1	-	1.373	0.0113595	1.85536	0.002271	Up-Up	Concordant	PREDICTED: spore wall protein 2-like isoform X2 [Lupinus angustifolius]	------	MF:catalytic activity;MF:molecular_function;MF:ligase activity;	------	------	nuclear	1.85536	0.002271
Dlo_010839.1	IPR004255; O-acyltransferase, WSD1, N-terminal	1.21899	0.011534	1.12397	0.02004	Up-Up	Concordant	hypothetical protein EZV62_020388 [Acer yangbiense]	------	BP:acylglycerol metabolic process;BP:neutral lipid metabolic process;BP:cellular biosynthetic process;BP:organic substance biosynthetic process;BP:cellular lipid metabolic process;BP:glycerolipid biosynthetic process;BP:organic substance metabolic process;BP:acylglycerol biosynthetic process;BP:neutral lipid biosynthetic process;BP:lipid metabolic process;BP:triglyceride metabolic process;BP:cell…	------	------	cytoplasmic	1.12397	0.02004
Dlo_010086.1	IPR000640; Translation elongation factor EFG, V domain	-1.03195	0.0119088	-0.711129	0.001098	Down-Down	Concordant	hypothetical protein EZV62_023618 [Acer yangbiense]	------	BP:primary metabolic process;BP:cellular macromolecule biosynthetic process;BP:organic substance metabolic process;BP:organelle disassembly;BP:ribosome disassembly;BP:metabolic process;BP:cellular biosynthetic process;BP:nitrogen compound metabolic process;BP:cellular component organization;BP:cellular component organization or biogenesis;BP:cellular protein metabolic process;BP:cellular macromol…	K02355	fusA, GFM, EFG	chloroplast	-0.711129	0.001098
Dlo_000171.1	IPR000073; Alpha/beta hydrolase fold-1	-1.8651	0.0124321	-0.546326	0.001659	Down-Down	Concordant	hypothetical protein EZV62_014090 [Acer yangbiense]	------	BP:carboxylic acid metabolic process;BP:jasmonic acid metabolic process;BP:salicylic acid metabolic process;BP:small molecule metabolic process;BP:organic cyclic compound metabolic process;BP:benzene-containing compound metabolic process;BP:organic substance metabolic process;BP:lipid metabolic process;BP:cellular process;BP:cellular aromatic compound metabolic process;BP:monocarboxylic acid meta…	------	------	cytoplasmic	-0.546326	0.001659
Dlo_003363.1	IPR002213; UDP-glucuronosyl/UDP-glucosyltransferase	-2.07617	0.0125269	-2.68709	0.0002775	Down-Down	Concordant	hypothetical protein EZV62_001489 [Acer yangbiense]	------	MF:catalytic activity;MF:transferase activity;MF:UDP-glycosyltransferase activity;MF:molecular_function;MF:transferase activity, transferring glycosyl groups;	------	------	cytoplasmic	-2.68709	0.0002775
Dlo_020624.1	IPR025422; Transcription factor TGA like domain	-2.20187	0.0127137	-1.2982	0.0001518	Down-Down	Concordant	hypothetical protein EZV62_016652 [Acer yangbiense]	------	BP:RNA biosynthetic process;BP:nucleobase-containing compound metabolic process;BP:nucleic acid metabolic process;BP:cellular biosynthetic process;BP:cellular nitrogen compound metabolic process;BP:nitrogen compound metabolic process;BP:cellular macromolecule biosynthetic process;BP:organic cyclic compound biosynthetic process;BP:nucleic acid-templated transcription;BP:cellular macromolecule meta…	------	------	cytoplasmic	-1.2982	0.0001518
Dlo_015174.1	IPR025564; Cyanobacterial aminoacyl-tRNA synthetase, CAAD domain	-1.38338	0.0129638	-1.15559	0.0003407	Down-Down	Concordant	protein CURVATURE THYLAKOID 1A, chloroplastic [Pistacia vera]	------	CC:chloroplast thylakoid membrane;CC:thylakoid;CC:organelle membrane;CC:plastid thylakoid membrane;CC:photosynthetic membrane;CC:membrane;CC:intracellular;CC:cellular_component;CC:plastid membrane;CC:intrinsic component of membrane;CC:thylakoid membrane;CC:integral component of membrane;CC:cellular anatomical entity;	------	------	chloroplast	-1.15559	0.0003407
Dlo_024329.1	IPR002048; EF-hand domain	1.15305	0.0138903	1.07357	0.003169	Up-Up	Concordant	uncharacterized protein LOC18035511 [Citrus clementina]	------	MF:cation binding;MF:ion binding;MF:molecular_function;MF:binding;MF:metal ion binding;MF:calcium ion binding;	------	------	cytoplasmic	1.07357	0.003169
Dlo_022798.1	IPR001077; O-methyltransferase, family 2	3.90796	0.0140872	1.65721	0.0007136	Up-Up	Concordant	hypothetical protein EZV62_020338 [Acer yangbiense]	------	BP:metabolic process;BP:biological_process;BP:methylation;MF:catalytic activity;MF:transferase activity, transferring one-carbon groups;MF:transferase activity;MF:O-methyltransferase activity;MF:molecular_function;MF:binding;MF:protein binding;MF:methyltransferase activity;MF:protein dimerization activity;	------	------	cytoplasmic	1.65721	0.0007136
Dlo_000140.1	IPR002628; Photosystem II PsbO, manganese-stabilising	-1.2217	0.0142344	-0.549273	0.02168	Down-Down	Concordant	chloroplast oxygen-evolving enhancer protein 1 [Dimocarpus longan]	Photosynthesis	BP:cellular component assembly;BP:regulation of metabolic process;BP:macromolecular complex subunit organization;BP:cellular macromolecular complex assembly;BP:regulation of cellular metabolic process;BP:regulation of photosynthesis;BP:regulation of biological process;BP:cellular component organization or biogenesis;BP:regulation of generation of precursor metabolites and energy;BP:cellular compo…	K02716	psbO	chloroplast	-0.549273	0.02168
Dlo_008397.1	IPR006095; Glutamate/phenylalanine/leucine/valine dehydrogenase	-2.22744	0.0153169	-0.437421	0.01427	Down-Down	Concordant	hypothetical protein EZV62_007594 [Acer yangbiense]	Arginine biosynthesis;Alanine, aspartate and glutamate metabolism;Nitrogen metabolism	BP:response to chemical;BP:response to extracellular stimulus;BP:metabolic process;BP:carboxylic acid metabolic process;BP:cellular amino acid catabolic process;BP:nitrogen compound metabolic process;BP:small molecule metabolic process;BP:response to starvation;BP:glutamine family amino acid metabolic process;BP:cellular response to stimulus;BP:organonitrogen compound catabolic process;BP:cellula…	K00261	GLUD1_2, gdhA	cytoplasmic	-0.437421	0.01427
Dlo_012051.1	IPR002524; Cation efflux protein	-1.36542	0.0155244	-0.85934	8.903e-05	Down-Down	Concordant	hypothetical protein EZV62_001703 [Acer yangbiense]	------	CC:integral component of membrane;CC:cellular_component;CC:intrinsic component of membrane;CC:cellular anatomical entity;MF:ion transmembrane transporter activity;MF:transporter activity;MF:cation transmembrane transporter activity;MF:transmembrane transporter activity;MF:molecular_function;	------	------	cytoplasmic	-0.85934	8.903e-05
Dlo_014956.1	IPR002213; UDP-glucuronosyl/UDP-glucosyltransferase	-1.15865	0.015967	-0.841596	9.013e-05	Down-Down	Concordant	hypothetical protein EZV62_018412 [Acer yangbiense]	------	CC:cellular_component;CC:intracellular membrane-bounded organelle;CC:membrane-bounded organelle;CC:intracellular organelle;CC:organelle;CC:cellular anatomical entity;MF:UDP-glucosyltransferase activity;MF:glucosyltransferase activity;MF:catalytic activity;MF:transferase activity;MF:molecular_function;MF:transferase activity, transferring glycosyl groups;MF:transferase activity, transferring hexos…	------	------	cytoplasmic	-0.841596	9.013e-05
Dlo_026513.1	IPR005841; Alpha-D-phosphohexomutase superfamily	-1.18467	0.0162005	-1.02197	7.539e-05	Down-Down	Concordant	hypothetical protein EZV62_005753 [Acer yangbiense]	Purine metabolism;Amino sugar and nucleotide sugar metabolism;Galactose metabolism;Glycolysis / Gluconeogenesis;Starch and sucrose metabolism;Pentose phosphate pathway	BP:small molecule metabolic process;BP:organic substance metabolic process;BP:hexose metabolic process;BP:biological_process;BP:metabolic process;BP:primary metabolic process;BP:carbohydrate metabolic process;BP:monosaccharide metabolic process;BP:glucose metabolic process;CC:cellular anatomical entity;CC:cytosol;CC:cellular_component;MF:molecular_function;MF:intramolecular transferase activity, …	K01835	pgm	chloroplast	-1.02197	7.539e-05
Dlo_023595.1	-	-2.88902	0.0164116	-2.81259	6.453e-05	Down-Down	Concordant	hypothetical protein EZV62_017338 [Acer yangbiense]	------	CC:cellular_component;CC:integral component of membrane;CC:cellular anatomical entity;CC:intrinsic component of membrane;	------	------	Golgi apparatus	-2.81259	6.453e-05
Dlo_020256.1	IPR012946; X8 domain	-2.13835	0.0174764	-1.51615	0.0002566	Down-Down	Concordant	hypothetical protein FNV43_RR06427 [Rhamnella rubrinervis]	------	------	------	------	extracellular	-1.51615	0.0002566
Dlo_033569.1	IPR005835; Nucleotidyl transferase	-1.30944	0.0180083	-0.44156	0.004165	Down-Down	Concordant	hypothetical protein EZV62_020857 [Acer yangbiense]	Amino sugar and nucleotide sugar metabolism;Starch and sucrose metabolism	BP:cellular biosynthetic process;BP:glucan biosynthetic process;BP:cellular macromolecule biosynthetic process;BP:generation of precursor metabolites and energy;BP:cellular polysaccharide biosynthetic process;BP:organic substance biosynthetic process;BP:cellular polysaccharide metabolic process;BP:cellular carbohydrate metabolic process;BP:cellular macromolecule metabolic process;BP:starch metabo…	K00975	glgC	chloroplast	-0.44156	0.004165
Dlo_032297.3	IPR007266; Endoplasmic reticulum oxidoreductin 1	1.04581	0.0180133	0.70326	3.916e-05	Up-Up	Concordant	hypothetical protein EZV62_007854 [Acer yangbiense]	Protein processing in endoplasmic reticulum	BP:protein folding;BP:nitrogen compound metabolic process;BP:organic substance metabolic process;BP:cellular process;BP:biological_process;BP:metabolic process;BP:primary metabolic process;BP:organonitrogen compound metabolic process;BP:protein maturation;BP:protein metabolic process;BP:protein folding in endoplasmic reticulum;BP:macromolecule metabolic process;CC:endoplasmic reticulum membrane;C…	K10950	ERO1L	plasma membrane	0.70326	3.916e-05
Dlo_026107.1	IPR000308; 14-3-3 protein	-2.58692	0.0185809	-0.802288	0.02284	Down-Down	Concordant	14-3-3-like protein GF14 iota isoform X1 [Citrus clementina]	------	------	K06630	YWHAE	chloroplast	-0.802288	0.02284
Dlo_012060.1	IPR000823; Plant peroxidase	1.69193	0.018789	1.88047	0.009256	Up-Up	Concordant	peroxidase 2 [Litchi chinensis]	Phenylpropanoid biosynthesis	BP:cellular catabolic process;BP:hydrogen peroxide catabolic process;BP:cellular process;BP:reactive oxygen species metabolic process;BP:response to stress;BP:biological_process;BP:metabolic process;BP:catabolic process;BP:response to oxidative stress;BP:response to stimulus;BP:cellular metabolic process;BP:hydrogen peroxide metabolic process;CC:cellular anatomical entity;CC:cellular_component;CC…	K00430	E1.11.1.7	extracellular	1.88047	0.009256
Dlo_032262.1	IPR000595; Cyclic nucleotide-binding domain	-1.54979	0.018789	-0.594865	0.02068	Down-Down	Concordant	hypothetical protein EZV62_006116 [Acer yangbiense]	Plant-pathogen interaction	CC:integral component of membrane;CC:cellular_component;CC:intrinsic component of membrane;CC:cellular anatomical entity;MF:ion transmembrane transporter activity;MF:inorganic solute uptake transmembrane transporter activity;MF:transporter activity;MF:transmembrane transporter activity;MF:channel activity;MF:molecular_function;MF:passive transmembrane transporter activity;MF:ion channel activity;	K05391	CNGC	cytoplasmic	-0.594865	0.02068
Dlo_019068.1	IPR005123; Oxoglutarate/iron-dependent dioxygenase	-1.25097	0.0190576	-0.598594	0.001241	Down-Down	Concordant	hypothetical protein EZV62_013264 [Acer yangbiense]	------	MF:cation binding;MF:ion binding;MF:catalytic activity;MF:molecular_function;MF:binding;MF:metal ion binding;MF:oxidoreductase activity;	------	------	cytoplasmic	-0.598594	0.001241
Dlo_006554.2	IPR001106; Aromatic amino acid lyase	1.62842	0.0198456	1.068	0.02883	Up-Up	Concordant	hypothetical protein EZV62_002412 [Acer yangbiense]	Phenylpropanoid biosynthesis;Phenylalanine metabolism	BP:cellular amino acid metabolic process;BP:carboxylic acid metabolic process;BP:cellular amino acid catabolic process;BP:cellular biosynthetic process;BP:nitrogen compound metabolic process;BP:small molecule catabolic process;BP:small molecule biosynthetic process;BP:organic cyclic compound biosynthetic process;BP:monocarboxylic acid biosynthetic process;BP:organic cyclic compound metabolic proc…	K10775	PAL	cytoplasmic	1.068	0.02883
Dlo_023380.1	IPR003395; RecF/RecN/SMC, N-terminal	-1.66096	0.0202133	-1.08507	0.000158	Down-Down	Concordant	hypothetical protein EZV62_005621 [Acer yangbiense]	------	BP:DNA conformation change;BP:chromosome condensation;BP:cellular component organization;BP:cellular component organization or biogenesis;BP:meiotic cell cycle;BP:DNA packaging;BP:cell cycle;BP:cellular process;BP:reproductive process;BP:biological_process;BP:chromosome organization;BP:organelle organization;CC:intracellular organelle;CC:non-membrane-bounded organelle;CC:membrane-bounded organell…	K06674	SMC2	nuclear	-1.08507	0.000158
Dlo_023235.1	IPR002283; Isopenicillin N synthase	-1.28266	0.0221196	-0.495276	0.008946	Down-Down	Concordant	gibberellin 20 oxidase 1 [Dimocarpus longan]	------	MF:cation binding;MF:ion binding;MF:catalytic activity;MF:molecular_function;MF:binding;MF:metal ion binding;MF:oxidoreductase activity;	------	------	cytoplasmic	-0.495276	0.008946
Dlo_026995.1	IPR007145; Microtubule-associated protein, MAP65/Ase1/PRC1	1.42135	0.0245599	1.53308	0.007168	Up-Up	Concordant	hypothetical protein EZV62_017372 [Acer yangbiense]	------	BP:cellular component organization or biogenesis;BP:cellular component organization;BP:cellular process;BP:biological_process;BP:organelle organization;BP:microtubule-based process;BP:cytoskeleton organization;BP:microtubule cytoskeleton organization;CC:supramolecular fiber;CC:polymeric cytoskeletal fiber;CC:intracellular organelle;CC:non-membrane-bounded organelle;CC:microtubule;CC:organelle;CC:…	K16732	PRC1, ASE1, MAP65	cytoplasmic	1.53308	0.007168
Dlo_016775.1	IPR021148; Putative polysaccharide biosynthesis protein	1.19611	0.0253632	0.937472	0.003217	Up-Up	Concordant	glucuronoxylan 4-O-methyltransferase 3 [Manihot esculenta]	------	BP:cell wall macromolecule metabolic process;BP:cellular macromolecule biosynthetic process;BP:cell wall polysaccharide biosynthetic process;BP:macromolecule metabolic process;BP:cell wall macromolecule biosynthetic process;BP:organic substance biosynthetic process;BP:cellular polysaccharide metabolic process;BP:cellular carbohydrate metabolic process;BP:cellular macromolecule metabolic process;B…	K18801	GXM	Golgi apparatus	0.937472	0.003217
Dlo_026320.1	IPR001071; Cellular retinaldehyde binding/alpha-tocopherol transport	1.05733	0.026015	-0.902456	0.0002144	Up-Down	Discordant	patellin-3-like [Manihot esculenta]	------	BP:cellular process;BP:biological_process;BP:cell division;BP:cell cycle;MF:lipid binding;MF:binding;MF:molecular_function;	K19996	SFH5	cytoplasmic	-0.902456	0.0002144
Dlo_005607.1	IPR000172; Glucose-methanol-choline oxidoreductase, N-terminal	-1.68238	0.0277113	-0.280419	0.04414	Down-Down	Concordant	protein HOTHEAD-like [Pistacia vera]	------	MF:anion binding;MF:flavin adenine dinucleotide binding;MF:oxidoreductase activity, acting on CH-OH group of donors;MF:organic cyclic compound binding;MF:lyase activity;MF:carbon-carbon lyase activity;MF:aldehyde-lyase activity;MF:nucleotide binding;MF:small molecule binding;MF:catalytic activity;MF:molecular_function;MF:binding;MF:mandelonitrile lyase activity;MF:ion binding;MF:heterocyclic comp…	------	------	peroxisomal	-0.280419	0.04414
Dlo_007595.1	-	-1.77221	0.0303052	-0.784508	0.0008722	Down-Down	Concordant	uncharacterized protein LOC116142318 isoform X1 [Pistacia vera]	------	BP:cellular process;BP:biological_process;BP:cell cycle;BP:chromosome segregation;CC:cytoplasm;CC:condensed chromosome outer kinetochore;CC:macromolecular complex;CC:intracellular non-membrane-bounded organelle;CC:cellular_component;CC:intracellular organelle;CC:spindle;CC:non-membrane-bounded organelle;CC:organelle;CC:cellular anatomical entity;	------	------	cytoplasmic	-0.784508	0.0008722
Dlo_007897.1	IPR005123; Oxoglutarate/iron-dependent dioxygenase	1.66841	0.0336008	1.01075	3.255e-05	Up-Up	Concordant	ACC oxidase [Dimocarpus longan]	Cysteine and methionine metabolism	MF:cation binding;MF:dioxygenase activity;MF:ion binding;MF:catalytic activity;MF:molecular_function;MF:binding;MF:metal ion binding;MF:oxidoreductase activity;	K05933	E1.14.17.4	cytoplasmic	1.01075	3.255e-05
Dlo_026049.1	IPR002213; UDP-glucuronosyl/UDP-glucosyltransferase	-1.96539	0.0337267	-1.27614	0.0002182	Down-Down	Concordant	UDP-glycosyltransferase 89A2 [Citrus clementina]	------	MF:catalytic activity;MF:transferase activity;MF:UDP-glycosyltransferase activity;MF:molecular_function;MF:transferase activity, transferring glycosyl groups;	------	------	cytoplasmic	-1.27614	0.0002182
Dlo_005115.1	IPR024324; Condensin complex, subunit 1, N-terminal	-1.53472	0.034067	-0.486312	0.0009194	Down-Down	Concordant	hypothetical protein EZV62_005079 [Acer yangbiense]	------	BP:DNA conformation change;BP:mitotic cell cycle process;BP:meiotic cell cycle process;BP:chromosome condensation;BP:cell cycle process;BP:cellular component organization;BP:cellular component organization or biogenesis;BP:DNA packaging;BP:cell division;BP:cellular process;BP:reproductive process;BP:biological_process;BP:mitotic chromosome condensation;BP:meiotic chromosome condensation;BP:organe…	K06677	YCS4, CNAP1, CAPD2	nuclear	-0.486312	0.0009194
Dlo_019864.1	IPR001223; Glycoside hydrolase, family 18, catalytic domain	1.50801	0.0352731	0.619528	0.04174	Up-Up	Concordant	hypothetical protein EZV62_012159 [Acer yangbiense]	Amino sugar and nucleotide sugar metabolism	BP:amino sugar catabolic process;BP:nitrogen compound metabolic process;BP:aminoglycan metabolic process;BP:organic substance catabolic process;BP:organic substance metabolic process;BP:chitin catabolic process;BP:biological_process;BP:metabolic process;BP:chitin metabolic process;BP:organonitrogen compound metabolic process;BP:catabolic process;BP:macromolecule catabolic process;BP:primary metab…	K01183	E3.2.1.14	extracellular	0.619528	0.04174
Dlo_028093.1	IPR001071; Cellular retinaldehyde binding/alpha-tocopherol transport	-1.33452	0.0356543	-1.68897	7.35e-07	Down-Down	Concordant	hypothetical protein EZV62_014800 [Acer yangbiense]	------	BP:cellular process;BP:biological_process;BP:cell division;BP:cell cycle;MF:lipid binding;MF:binding;MF:molecular_function;	------	------	cytoplasmic	-1.68897	7.35e-07
Dlo_010190.1	IPR002085; Alcohol dehydrogenase superfamily, zinc-type	1.19808	0.0382714	0.711048	0.02132	Up-Up	Concordant	hypothetical protein EZV62_011211 [Acer yangbiense]	Phenylpropanoid biosynthesis	BP:cellular biosynthetic process;BP:organic cyclic compound biosynthetic process;BP:phenylpropanoid biosynthetic process;BP:organic cyclic compound metabolic process;BP:organic substance biosynthetic process;BP:lignin biosynthetic process;BP:lignin metabolic process;BP:secondary metabolite biosynthetic process;BP:phenylpropanoid metabolic process;BP:organic substance metabolic process;BP:secondar…	K00083	CAD	cytoplasmic	0.711048	0.02132
Dlo_021719.1	IPR000858; S-locus glycoprotein	2.64141	0.038365	2.42376	0.0001824	Up-Up	Concordant	hypothetical protein EZV62_008016 [Acer yangbiense]	------	------	------	------	ER	2.42376	0.0001824
Dlo_003234.1	IPR001017; Dehydrogenase, E1 component	-1.43415	0.0386751	-1.25589	0.00118	Down-Down	Concordant	hypothetical protein EZV62_023309 [Acer yangbiense]	Citrate cycl;Glycolysis / Gluconeogenesis;Pyruvate metabolism	BP:ribonucleoside bisphosphate biosynthetic process;BP:nucleotide biosynthetic process;BP:small molecule metabolic process;BP:organic cyclic compound biosynthetic process;BP:organic cyclic compound metabolic process;BP:purine nucleoside bisphosphate metabolic process;BP:acetyl-CoA biosynthetic process;BP:ATP metabolic process;BP:ADP metabolic process;BP:monocarboxylic acid metabolic process;BP:ox…	K00161	PDHA, pdhA	chloroplast	-1.25589	0.00118
Dlo_011576.1	IPR000225; Armadillo	-1.28714	0.0399732	-0.29828	0.02659	Down-Down	Concordant	hypothetical protein EZV62_015689 [Acer yangbiense]	------	BP:meiotic cytokinesis;BP:meiotic cell cycle process;BP:cell cycle process;BP:cytoskeleton-dependent cytokinesis;BP:embryo sac cellularization;BP:cellularization;BP:developmental process;BP:cellular process;BP:reproductive process;BP:biological_process;BP:cellular process involved in reproduction in multicellular organism;BP:cytokinesis;BP:cytokinesis by cell plate formation;BP:male meiosis cytok…	K06228	FU	cytoplasmic	-0.29828	0.02659
dlo_035731.1	IPR013216; Methyltransferase type 11	1.38027	0.0402632	0.7834	3.036e-05	Up-Up	Concordant	hypothetical protein EZV62_005095 [Acer yangbiense]	------	BP:biological_process;BP:metabolic process;BP:methylation;MF:catalytic activity;MF:transferase activity;MF:transferase activity, transferring one-carbon groups;MF:molecular_function;MF:methyltransferase activity;	------	------	cytoplasmic	0.7834	3.036e-05
Dlo_005179.1	IPR006843; Plastid lipid-associated protein/fibrillin conserved domain	-1.04883	0.0408809	-0.731743	0.001154	Down-Down	Concordant	hypothetical protein EZV62_015790 [Acer yangbiense]	------	------	------	------	chloroplast	-0.731743	0.001154
Dlo_031454.1	IPR000152; EGF-type aspartate/asparagine hydroxylation site	2.23796	0.0419567	-1.13413	5.735e-05	Up-Down	Discordant	putative wall-associated receptor kinase-like 16 [Pistacia vera]	------	BP:phosphorylation;BP:nitrogen compound metabolic process;BP:cell surface receptor signaling pathway;BP:regulation of biological process;BP:cellular protein metabolic process;BP:cellular macromolecule metabolic process;BP:organic substance metabolic process;BP:biological regulation;BP:protein phosphorylation;BP:cellular process;BP:cellular protein modification process;BP:regulation of cellular pr…	------	------	ER	-1.13413	5.735e-05
Dlo_006153.1	IPR008030; NmrA-like domain	-1.50782	0.0447596	-1.52267	7.519e-06	Down-Down	Concordant	LAR [Dimocarpus longan]	Flavonoid biosynthesis	MF:oxidoreductase activity, acting on CH or CH2 groups;MF:oxidoreductase activity, acting on CH or CH2 groups, NAD or NADP as acceptor;MF:leucoanthocyanidin reductase activity;MF:catalytic activity;MF:molecular_function;MF:oxidoreductase activity;	K13081	LAR	peroxisomal	-1.52267	7.519e-06
Dlo_019356.1	-	-2.84941	0.0456227	-1.04085	3.711e-05	Down-Down	Concordant	hypothetical protein EZV62_012603 [Acer yangbiense]	------	BP:cellular protein metabolic process;BP:photosystem II repair;BP:organonitrogen compound metabolic process;BP:cellular macromolecule metabolic process;BP:primary metabolic process;BP:protein metabolic process;BP:cellular process;BP:cellular metabolic process;BP:macromolecule metabolic process;BP:organic substance metabolic process;BP:nitrogen compound metabolic process;BP:biological_process;BP:m…	------	------	chloroplast	-1.04085	3.711e-05
Dlo_025998.1	IPR000757; Glycoside hydrolase, family 16	-1.67092	0.0460139	-1.25776	0.000478	Down-Down	Concordant	probable xyloglucan endotransglucosylase/hydrolase protein 8 [Populus trichocarpa]	------	BP:metabolic process;BP:cell wall macromolecule metabolic process;BP:cellular component organization or biogenesis;BP:cell wall organization or biogenesis;BP:cellular polysaccharide metabolic process;BP:cellular carbohydrate metabolic process;BP:cellular macromolecule metabolic process;BP:organic substance metabolic process;BP:cellular component organization;BP:cell wall organization;BP:cellular …	K08235	E2.4.1.207	extracellular	-1.25776	0.000478
Dlo_019847.1	IPR002160; Proteinase inhibitor I3, Kunitz legume	3.88325	0.0464861	1.48866	0.01154	Up-Up	Concordant	hypothetical protein EZV62_019227 [Acer yangbiense]	------	MF:endopeptidase inhibitor activity;MF:enzyme regulator activity;MF:peptidase regulator activity;MF:molecular_function;MF:peptidase inhibitor activity;MF:molecular function regulator;MF:endopeptidase regulator activity;	------	------	vacuolar	1.48866	0.01154
Dlo_020268.2	IPR000210; BTB/POZ-like	-1.13689	0.0484	-0.454821	0.0002042	Down-Down	Concordant	hypothetical protein EZV62_027239 [Acer yangbiense]	------	BP:organic substance metabolic process;BP:cellular protein metabolic process;BP:primary metabolic process;BP:organonitrogen compound metabolic process;BP:cellular macromolecule metabolic process;BP:protein modification by small protein conjugation;BP:protein metabolic process;BP:nitrogen compound metabolic process;BP:cellular process;BP:protein modification by small protein conjugation or removal…	------	------	cytoplasmic	-0.454821	0.0002042
