# Supplementary material for: Integrated physiological, multi-omics analyses reveal key factors underlying seed abortion in Dimocarpus longan
Source: Front Plant Sci. 2026 Mar 2;17:1778131. doi: 10.3389/fpls.2026.1778131 (PMC12990130; doi:10.3389/fpls.2026.1778131)
Supplement: Supplementary file 5 [file DataSheet4.xlsx]

## Sheet: scatter_points
Table S4 mRNA-Protein fold-change concordance
Gene ID	mRNA_Log2FC	Protein_Log2FC	mRNA_Padj	Protein_Pvalue	Quadrant
Dlo_008311.1	4.02307	2.39949	9.16611e-68	0.006131	Up-Up
Dlo_003707.1	5.09225	2.02296	5.89903e-48	6.464e-05	Up-Up
Dlo_005034.1	2.26404	1.97745	6.23083e-47	0.003126	Up-Up
Dlo_024212.1	3.95289	0.655709	4.97457e-45	0.02564	Up-Up
Dlo_014316.1	5.39782	2.03076	1.33385e-38	0.001183	Up-Up
Dlo_000966.1	4.45367	1.533	5.41461e-38	0.001699	Up-Up
Dlo_027968.2	10.6644	1.94356	9.5289e-37	6.445e-05	Up-Up
Dlo_030072.1	3.59681	1.50109	3.64035e-34	0.005717	Up-Up
Dlo_026643.1	5.81329	1.22549	1.10047e-30	0.002612	Up-Up
Dlo_007346.1	-8.034	-1.96783	4.30981e-30	0.000294	Down-Down
Dlo_030596.1	1.32388	-0.356775	1.22142e-28	0.001171	Up-Down
Dlo_005470.1	-3.30446	-0.609355	3.51949e-28	0.002661	Down-Down
Dlo_030301.1	2.44691	0.96399	2.56941e-27	0.001692	Up-Up
Dlo_009134.1	-3.52005	-1.06086	3.01046e-27	1.715e-05	Down-Down
Dlo_017273.1	4.52535	0.771159	5.19028e-27	0.04783	Up-Up
Dlo_010496.1	-4.6851	-0.819177	6.01327e-27	3.339e-05	Down-Down
Dlo_000377.1	3.75558	1.3362	1.05154e-26	0.0008781	Up-Up
Dlo_033493.1	2.94469	1.32914	8.16825e-26	0.0006435	Up-Up
Dlo_021001.1	4.05546	0.817321	3.79346e-25	2.052e-05	Up-Up
Dlo_018819.1	1.91229	0.998559	6.21596e-23	0.009255	Up-Up
Dlo_031157.1	2.76261	-0.305925	7.7753e-21	0.0002869	Up-Down
Dlo_030517.1	10.5042	4.05488	1.17331e-20	0.02276	Up-Up
Dlo_003712.1	3.05627	1.9302	4.71897e-20	2.09e-05	Up-Up
Dlo_015338.1	2.2617	1.25788	1.24119e-19	0.0002459	Up-Up
Dlo_024518.1	-11.8936	-2.74018	1.40746e-19	0.0001138	Down-Down
dlo_034966.1	6.54431	1.91652	6.99484e-19	0.0002243	Up-Up
Dlo_028467.2	1.59852	1.27601	1.1791e-18	0.00761	Up-Up
Dlo_015542.2	-9.01976	-1.87412	4.96416e-18	0.000344	Down-Down
Dlo_023498.1	11.0849	0.777718	5.22478e-18	0.0001848	Up-Up
Dlo_012500.2	1.57543	0.718958	8.0221e-18	0.0005384	Up-Up
Dlo_023143.1	3.47713	1.29976	1.10341e-17	0.003782	Up-Up
Dlo_000169.1	3.10691	1.86689	1.19603e-17	2.004e-05	Up-Up
Dlo_001741.1	1.95225	1.11401	3.5432e-17	0.01022	Up-Up
Dlo_021798.1	-7.23165	0.860568	1.86746e-16	0.03367	Down-Up
Dlo_032762.1	5.63308	1.58403	2.21011e-16	0.002175	Up-Up
Dlo_011514.1	1.50409	0.932543	4.46481e-16	0.001651	Up-Up
Dlo_021398.1	3.05197	0.968727	1.06391e-15	2.814e-05	Up-Up
Dlo_033098.1	-6.86875	-0.328509	1.51999e-15	0.015	Down-Down
Dlo_020611.1	-6.91856	-1.18047	1.5666e-15	0.0003026	Down-Down
Dlo_015165.2	3.25112	1.05063	2.78404e-15	0.02984	Up-Up
Dlo_029814.1	-5.80895	-0.836105	4.04413e-15	0.006012	Down-Down
Dlo_033855.1	-6.60029	-0.644213	1.01675e-14	0.02703	Down-Down
Dlo_020703.1	-3.12634	-1.02519	1.33308e-14	0.002794	Down-Down
Dlo_010361.1	-9.09406	-2.21358	1.95554e-14	2.33e-05	Down-Down
Dlo_012936.1	-1.10386	-0.503585	3.42181e-14	0.0001822	Down-Down
Dlo_013748.1	1.37595	0.683043	4.33409e-14	0.001078	Up-Up
Dlo_005794.1	-4.1005	-1.97059	4.99719e-14	0.002883	Down-Down
Dlo_032961.1	2.75346	1.13124	5.43924e-14	1.4e-05	Up-Up
Dlo_030502.1	1.19161	0.614767	8.36621e-14	0.0009055	Up-Up
dlo_036398.1	1.43738	0.610288	1.08674e-13	0.004495	Up-Up
Dlo_030826.1	-7.13055	-2.51955	1.86191e-13	2.974e-05	Down-Down
Dlo_017720.1	-5.74324	-2.13104	2.52024e-13	3.205e-05	Down-Down
Dlo_016535.1	-3.27692	-0.886073	5.018e-13	0.004163	Down-Down
Dlo_001859.1	-8.15847	-2.44473	1.00064e-12	3.985e-05	Down-Down
Dlo_019384.1	-5.21962	-1.08853	1.14763e-12	0.00169	Down-Down
Dlo_027300.1	3.42059	1.80467	2.39125e-12	0.0002005	Up-Up
Dlo_018548.1	1.84908	0.718394	3.65942e-12	0.001259	Up-Up
Dlo_005363.1	1.34372	0.658632	4.67237e-12	6.653e-05	Up-Up
Dlo_007125.1	3.20744	1.73618	5.39004e-12	0.00485	Up-Up
Dlo_031388.1	-3.38667	-1.89224	9.04375e-12	0.0003843	Down-Down
dlo_036441.1	-9.09496	-2.18672	9.3332e-12	0.0001918	Down-Down
Dlo_008211.1	2.59607	0.89433	1.08321e-11	0.01751	Up-Up
Dlo_029037.1	-2.56892	-0.635035	1.41839e-11	0.0005883	Down-Down
Dlo_031328.2	1.41953	0.592662	2.07199e-11	0.0325	Up-Up
Dlo_006450.1	5.03387	2.0869	3.16349e-11	0.01052	Up-Up
Dlo_017460.1	-5.84768	-0.687704	3.75418e-11	0.02494	Down-Down
Dlo_024927.1	1.83058	1.68061	7.65006e-11	0.002238	Up-Up
Dlo_006480.1	-6.0191	-1.17076	1.00281e-10	0.0001963	Down-Down
Dlo_032081.1	-5.10284	-1.11517	1.85198e-10	0.0005446	Down-Down
Dlo_027332.1	-9.24717	-1.53677	1.92147e-10	3.13e-05	Down-Down
Dlo_002012.1	2.49301	1.11128	1.95692e-10	0.001171	Up-Up
Dlo_023237.1	-3.63186	-0.956582	2.75364e-10	2.966e-05	Down-Down
Dlo_023234.1	-4.51847	-2.44656	4.96045e-10	0.0001145	Down-Down
Dlo_024854.3	-4.61746	-2.02294	5.03224e-10	1.02e-05	Down-Down
Dlo_019517.1	-2.9935	-1.11709	5.10373e-10	0.000102	Down-Down
Dlo_008215.1	2.34935	0.973515	6.06486e-10	8.328e-05	Up-Up
Dlo_014184.1	1.13847	0.95744	1.20237e-09	0.007644	Up-Up
Dlo_003789.1	1.8478	0.915508	1.71302e-09	0.001796	Up-Up
Dlo_024983.1	4.32966	0.75176	2.02927e-09	2.336e-05	Up-Up
Dlo_030516.1	12.6925	1.9143	2.31439e-09	0.01267	Up-Up
Dlo_027656.1	-3.05169	-0.372644	2.67974e-09	0.003204	Down-Down
Dlo_031694.1	-2.52859	-0.297167	3.09273e-09	0.02338	Down-Down
Dlo_019175.2	2.75953	1.3054	3.14007e-09	0.01311	Up-Up
Dlo_001189.1	-2.13257	-0.824979	6.31929e-09	0.0003115	Down-Down
Dlo_001857.1	-4.52195	-1.9798	7.46389e-09	2.145e-06	Down-Down
Dlo_011341.1	-3.84895	-0.857565	9.49307e-09	0.0002844	Down-Down
Dlo_004508.1	2.88842	0.757966	9.77447e-09	0.01598	Up-Up
Dlo_021555.1	3.71428	0.70745	1.39384e-08	0.003523	Up-Up
Dlo_028832.1	1.64405	-0.318866	1.47199e-08	0.002975	Up-Down
Dlo_002353.1	1.52561	-0.96158	1.51425e-08	1.388e-05	Up-Down
Dlo_012496.1	-3.56602	-0.898525	1.68117e-08	3.278e-05	Down-Down
Dlo_001225.1	-3.80226	-0.593557	1.98898e-08	0.00418	Down-Down
Dlo_025963.1	1.58158	0.586317	2.24492e-08	0.004224	Up-Up
Dlo_025067.1	3.07964	1.51161	2.69273e-08	0.02206	Up-Up
Dlo_012772.1	-3.30116	0.932976	2.7515e-08	0.03252	Down-Up
Dlo_026512.1	-4.62174	-1.62633	3.49705e-08	1.328e-05	Down-Down
Dlo_032709.1	1.21001	0.749197	4.94526e-08	0.003498	Up-Up
Dlo_020766.1	2.10013	0.852911	5.00122e-08	0.007807	Up-Up
Dlo_005703.1	-1.84904	-1.09204	5.24463e-08	2.606e-05	Down-Down
Dlo_006594.1	1.81982	1.31508	5.74738e-08	0.03504	Up-Up
Dlo_028956.1	-4.20674	-0.499916	6.4729e-08	0.0005805	Down-Down
Dlo_011195.1	2.4488	1.0411	9.06586e-08	0.00189	Up-Up
Dlo_032376.1	-1.71484	-0.456468	1.11302e-07	0.02255	Down-Down
Dlo_017356.1	-8.31823	-2.65028	1.23559e-07	0.001048	Down-Down
Dlo_024206.1	-1.84519	-1.69029	1.8702e-07	0.004356	Down-Down
Dlo_012431.1	-2.86955	-1.29895	3.80745e-07	0.0003441	Down-Down
Dlo_001166.1	4.47808	1.0537	4.01103e-07	7.545e-05	Up-Up
Dlo_028846.1	3.8572	1.33778	4.30844e-07	4.456e-05	Up-Up
Dlo_009318.2	3.2304	1.13592	5.195e-07	0.007971	Up-Up
Dlo_007043.1	-1.28724	-1.14963	6.59752e-07	3.899e-05	Down-Down
Dlo_009201.2	-3.36301	-1.31406	8.23823e-07	4.177e-05	Down-Down
Dlo_020201.1	-3.20668	-0.941017	8.9002e-07	1.926e-05	Down-Down
Dlo_028960.4	-3.37835	-1.41757	9.05794e-07	0.0001574	Down-Down
Dlo_032754.1	1.8486	1.6536	9.27517e-07	0.008017	Up-Up
Dlo_027040.1	2.02959	-0.458532	9.58345e-07	0.002869	Up-Down
Dlo_018872.2	-3.98285	-1.24955	1.05823e-06	0.0001557	Down-Down
Dlo_017941.1	-3.02288	-1.63909	1.14669e-06	1.584e-05	Down-Down
Dlo_011660.1	3.84521	0.647913	1.17031e-06	0.007463	Up-Up
Dlo_027230.1	2.38572	0.636742	1.18289e-06	0.0003041	Up-Up
Dlo_020111.1	-5.90424	-1.22244	1.24794e-06	0.002806	Down-Down
Dlo_000687.1	-3.12584	-1.2084	1.26893e-06	0.003077	Down-Down
Dlo_007194.1	-7.21504	-2.48499	1.27969e-06	3.927e-05	Down-Down
Dlo_024425.1	-2.258	-1.48049	1.38214e-06	0.0006434	Down-Down
Dlo_014545.1	1.14339	1.46877	1.4708e-06	0.002549	Up-Up
Dlo_011237.1	3.46502	0.696416	1.51038e-06	0.03079	Up-Up
Dlo_005218.1	-3.07078	-0.912167	1.53881e-06	8.241e-05	Down-Down
Dlo_023256.1	6.59392	2.71724	1.83836e-06	0.0004466	Up-Up
Dlo_022776.1	-2.41749	-0.941421	2.12761e-06	0.002168	Down-Down
Dlo_024902.1	-3.92591	-1.45831	2.20701e-06	0.0006389	Down-Down
Dlo_010185.1	-3.86996	-2.4266	2.30932e-06	3.637e-05	Down-Down
Dlo_016170.1	1.71043	1.07658	2.39905e-06	0.01896	Up-Up
Dlo_013028.1	1.66377	1.15376	2.42965e-06	0.0003383	Up-Up
Dlo_018496.1	1.89207	1.15452	2.4887e-06	0.0002938	Up-Up
Dlo_019474.1	1.40909	0.911506	2.75576e-06	0.002414	Up-Up
Dlo_001630.2	1.15298	0.886434	2.84742e-06	0.001668	Up-Up
Dlo_021381.1	-1.8201	-0.482557	2.89428e-06	0.01579	Down-Down
Dlo_023358.1	1.89115	1.10924	3.41177e-06	0.01535	Up-Up
Dlo_020588.1	-2.38704	-1.82392	3.53582e-06	9.666e-06	Down-Down
Dlo_016840.1	-2.0991	-0.737969	4.07376e-06	0.0004406	Down-Down
Dlo_010663.1	-1.36575	-0.480296	4.19482e-06	0.00231	Down-Down
Dlo_000446.1	-1.55311	-0.911208	4.22407e-06	0.001179	Down-Down
dlo_036474.1	1.54564	0.749192	4.51667e-06	0.000721	Up-Up
Dlo_006161.1	-3.47018	-1.39905	4.73895e-06	0.0009788	Down-Down
Dlo_004310.1	1.34375	0.93699	4.78686e-06	0.0003117	Up-Up
Dlo_032191.1	1.49588	0.877724	7.57443e-06	0.002385	Up-Up
Dlo_023167.1	1.10702	0.907549	8.33655e-06	0.02258	Up-Up
Dlo_005469.1	-1.72324	-0.384708	8.72737e-06	0.006159	Down-Down
Dlo_015145.1	1.36244	1.0014	9.388e-06	0.001215	Up-Up
Dlo_033922.1	-1.10013	-1.48308	1.00646e-05	0.0004685	Down-Down
Dlo_000327.1	1.19353	0.873934	1.10923e-05	0.00537	Up-Up
Dlo_026633.1	-7.07935	-1.63318	1.1311e-05	0.001297	Down-Down
Dlo_020441.1	-3.05773	-0.826301	1.20149e-05	0.000382	Down-Down
Dlo_030875.1	-1.47909	-0.596153	1.21836e-05	0.03157	Down-Down
Dlo_010228.1	1.28759	-0.289554	1.3667e-05	0.04357	Up-Down
Dlo_002705.1	1.05901	0.732665	1.3667e-05	0.01005	Up-Up
Dlo_032378.1	2.06234	0.680868	1.51265e-05	0.009861	Up-Up
Dlo_029445.1	-1.91848	-0.532932	1.56118e-05	0.000683	Down-Down
Dlo_033355.1	6.87359	1.75788	1.57166e-05	0.004323	Up-Up
Dlo_002426.1	-2.17181	-1.09844	1.70372e-05	0.000178	Down-Down
Dlo_008745.1	-2.19884	-1.07493	1.72053e-05	0.001366	Down-Down
Dlo_007632.2	-2.78336	-2.09525	1.91065e-05	0.0003095	Down-Down
Dlo_029469.1	-1.43684	-0.732686	2.11544e-05	0.0007977	Down-Down
Dlo_011008.1	-1.11986	-0.861744	2.2483e-05	0.002619	Down-Down
Dlo_008467.1	1.60482	0.586301	2.32299e-05	0.01672	Up-Up
Dlo_000542.1	-1.02446	-0.729157	2.61863e-05	0.0001803	Down-Down
Dlo_027387.1	-3.13546	-1.24527	2.67973e-05	0.0002301	Down-Down
Dlo_019842.1	5.98103	2.74459	2.88561e-05	0.006417	Up-Up
Dlo_031717.1	-2.62425	-0.337035	2.88561e-05	0.0293	Down-Down
Dlo_026947.1	2.60768	1.83074	2.91811e-05	0.01798	Up-Up
Dlo_021339.1	2.58718	2.18471	3.18604e-05	6.441e-08	Up-Up
Dlo_011204.1	3.02985	0.694554	3.23112e-05	0.00435	Up-Up
Dlo_027489.1	1.59163	0.869357	3.23278e-05	0.0409	Up-Up
Dlo_021357.1	1.59712	0.824011	3.54887e-05	0.02313	Up-Up
Dlo_030801.1	2.42343	0.73408	3.58758e-05	0.001277	Up-Up
Dlo_032927.1	1.28995	0.766584	3.83645e-05	7.677e-05	Up-Up
Dlo_012543.1	2.76251	1.19687	3.88365e-05	0.03741	Up-Up
Dlo_011264.1	1.24801	0.622329	4.06573e-05	0.002346	Up-Up
Dlo_001138.1	-1.47584	-0.649177	4.20781e-05	0.001345	Down-Down
Dlo_022731.1	1.22757	0.829662	4.26575e-05	0.03168	Up-Up
Dlo_004384.1	1.8542	1	4.29043e-05	1.709e-05	Up-Up
Dlo_011124.2	1.94612	1.08445	4.48443e-05	0.004733	Up-Up
Dlo_003989.1	1.48932	0.97902	4.54921e-05	0.01715	Up-Up
Dlo_007738.1	2.33154	-0.658248	4.82859e-05	0.001262	Up-Down
Dlo_013169.1	1.75821	0.67307	4.97886e-05	0.009396	Up-Up
Dlo_020455.1	2.52217	0.970178	5.1912e-05	0.005589	Up-Up
Dlo_000730.1	1.26625	0.804529	5.37197e-05	0.03735	Up-Up
Dlo_022414.1	-2.87274	-0.708924	5.46355e-05	0.003048	Down-Down
Dlo_028379.1	1.28006	0.72995	5.52442e-05	0.00275	Up-Up
Dlo_016644.1	1.84472	0.913301	5.8585e-05	0.004608	Up-Up
Dlo_007218.1	1.25113	1.02447	6.00202e-05	0.000578	Up-Up
Dlo_010159.1	-3.55291	-1.1663	6.1979e-05	0.01141	Down-Down
Dlo_019333.2	-1.47801	-0.383273	6.32461e-05	0.0419	Down-Down
Dlo_018661.1	1.53172	0.681428	6.34207e-05	0.003781	Up-Up
Dlo_024376.1	-1.2555	-0.269957	7.04876e-05	0.01912	Down-Down
Dlo_009614.1	2.77897	1.40303	7.12507e-05	0.02997	Up-Up
Dlo_002109.1	2.32583	1.03614	7.41669e-05	0.00352	Up-Up
Dlo_019171.1	3.38408	1.86414	7.42665e-05	0.0009126	Up-Up
Dlo_022295.2	-1.13837	-0.643191	7.54172e-05	9.13e-05	Down-Down
Dlo_026081.1	-1.12074	-0.331554	7.55816e-05	0.001504	Down-Down
Dlo_012271.1	1.59623	0.5859	7.83433e-05	0.01934	Up-Up
Dlo_014967.1	2.95274	1.66526	8.42687e-05	0.02587	Up-Up
Dlo_021283.1	1.66082	1.39781	8.49006e-05	0.001836	Up-Up
Dlo_031081.1	-2.37047	-1.77247	8.98574e-05	1.52e-05	Down-Down
Dlo_025188.1	1.11321	-1.17735	9.0512e-05	0.007778	Up-Down
Dlo_017602.3	1.16573	-0.350079	9.79741e-05	0.01204	Up-Down
Dlo_025964.1	1.61799	0.622066	0.000102733	0.003726	Up-Up
Dlo_010986.1	-2.46592	-1.09256	0.000105049	1.837e-05	Down-Down
Dlo_003760.1	-2.28638	-0.958141	0.000108266	0.0003385	Down-Down
Dlo_030075.1	3.51134	0.658129	0.000111618	0.002527	Up-Up
Dlo_014053.1	-1.18182	-0.382775	0.00011291	0.005789	Down-Down
Dlo_008090.2	2.08649	0.816026	0.000113877	0.02269	Up-Up
Dlo_010347.1	-1.97817	-1.53222	0.000126975	0.0004394	Down-Down
Dlo_018700.1	1.93482	1.72039	0.000137888	0.001297	Up-Up
Dlo_013842.1	6.62683	1.39055	0.000139899	0.01063	Up-Up
Dlo_020320.1	2.40699	0.887331	0.000143429	5.916e-05	Up-Up
Dlo_033729.2	-3.67238	-1.075	0.000157239	0.0007934	Down-Down
Dlo_032183.1	1.0919	-0.504548	0.000160057	0.005474	Up-Down
Dlo_027394.1	1.5984	0.590724	0.000160389	0.03195	Up-Up
Dlo_000295.1	2.24806	1.03501	0.000167336	0.002595	Up-Up
Dlo_030715.1	-3.57194	-0.736019	0.000173474	0.0003453	Down-Down
Dlo_019354.1	1.57591	0.609522	0.000180461	0.01069	Up-Up
Dlo_007051.1	-1.77722	-0.831058	0.000202467	0.0003047	Down-Down
Dlo_009965.1	1.22739	0.717522	0.000202704	0.0001035	Up-Up
Dlo_012376.1	-1.17583	-0.35164	0.00020593	0.00139	Down-Down
Dlo_018662.1	-2.03015	-0.868827	0.000211929	0.002314	Down-Down
Dlo_033880.1	2.23334	0.607641	0.000219163	0.006173	Up-Up
Dlo_021638.1	-2.6805	-1.77455	0.000220561	7.725e-06	Down-Down
Dlo_019846.1	6.26923	2.18296	0.000225859	0.001474	Up-Up
Dlo_019353.1	1.82885	1.39379	0.000229624	0.02852	Up-Up
Dlo_002076.3	3.08744	1.38765	0.000231669	0.0001898	Up-Up
Dlo_007158.1	-2.44577	-1.2027	0.000236103	0.0007681	Down-Down
Dlo_021553.1	2.22141	0.811271	0.000249854	0.0001542	Up-Up
Dlo_015493.1	-1.63057	-0.6021	0.000259069	0.0004469	Down-Down
Dlo_005335.1	-1.6797	-1.78805	0.000289193	0.0003249	Down-Down
Dlo_027907.1	-6.90088	-0.836751	0.000301533	0.004372	Down-Down
Dlo_025229.1	-1.27276	-0.566687	0.000302525	0.01665	Down-Down
Dlo_005883.1	1.9663	-0.399226	0.000308369	0.01308	Up-Down
Dlo_033392.1	1.1349	0.746967	0.000341723	0.0326	Up-Up
Dlo_011645.2	-1.91863	-0.581346	0.00034577	0.004649	Down-Down
Dlo_028215.1	-2.08422	-0.728862	0.00035153	3.171e-05	Down-Down
Dlo_028763.1	-4.3479	-0.279728	0.000362085	0.02417	Down-Down
Dlo_005290.1	1.37068	0.911751	0.000366447	0.03086	Up-Up
Dlo_007458.1	-2.10366	-1.81315	0.000386932	0.000112	Down-Down
dlo_035084.1	-1.27674	-0.844895	0.000390435	0.0001627	Down-Down
Dlo_009109.1	1.49691	1.24913	0.000403254	0.003242	Up-Up
Dlo_021083.1	2.12211	2.98036	0.000438124	0.0002979	Up-Up
Dlo_019832.1	4.0369	1.80373	0.000487791	0.005311	Up-Up
Dlo_003642.1	-5.83138	-1.55327	0.000492962	0.0007729	Down-Down
Dlo_020303.1	-1.68124	-0.547196	0.000554731	0.002198	Down-Down
Dlo_024354.1	-2.05011	-0.894853	0.000555977	0.0003649	Down-Down
Dlo_027658.1	-1.42757	-1.15863	0.000603009	1.275e-05	Down-Down
Dlo_028996.1	1.31281	0.878747	0.000697122	0.001593	Up-Up
Dlo_032008.1	-2.23706	-0.323288	0.000750355	0.004575	Down-Down
Dlo_014462.1	-6.37853	-2.29801	0.00083381	0.003283	Down-Down
Dlo_029134.1	-2.54465	-1.81524	0.000974375	0.0004931	Down-Down
Dlo_028479.1	1.00604	0.714756	0.0010409	0.01963	Up-Up
Dlo_011603.1	2.0395	-0.580595	0.00109183	0.004247	Up-Down
Dlo_028309.1	-1.92521	-0.86323	0.00120394	0.009653	Down-Down
Dlo_028753.1	-2.03369	-1.18007	0.00120418	0.0003284	Down-Down
Dlo_007698.1	-1.98858	-1.82685	0.00132111	0.0001979	Down-Down
Dlo_031796.1	-2.89941	-1.34523	0.00134765	0.0005056	Down-Down
Dlo_032025.1	-2.53885	-0.867142	0.00135202	0.0007728	Down-Down
Dlo_014482.1	-1.93861	-0.808117	0.00139048	3.42e-05	Down-Down
Dlo_027668.1	-1.7924	-1.08321	0.00139146	9.884e-06	Down-Down
Dlo_032041.1	-1.62425	-0.287938	0.00155855	0.04388	Down-Down
Dlo_025839.1	1.88615	1.67684	0.00156893	0.01157	Up-Up
Dlo_017869.1	-3.82147	-1.26286	0.00157575	0.0005252	Down-Down
Dlo_017911.2	1.21117	-0.290626	0.00160974	0.001807	Up-Down
Dlo_029362.1	1.40389	-0.759171	0.00199868	0.0002317	Up-Down
Dlo_027786.1	-2.78125	-0.816993	0.00222417	0.000229	Down-Down
Dlo_029299.1	-4.86423	-1.21735	0.00227386	5.93e-05	Down-Down
Dlo_026858.1	-2.3366	-0.965819	0.0022747	0.0001445	Down-Down
Dlo_019783.1	-5.06932	-1.74078	0.00233235	0.002125	Down-Down
Dlo_011446.1	-1.4711	-0.458535	0.00261422	0.01692	Down-Down
Dlo_026205.1	1.75986	0.697803	0.00261469	0.02656	Up-Up
Dlo_012068.1	-2.98846	0.983495	0.00261524	0.01139	Down-Up
Dlo_017343.1	1.85678	1.02632	0.00286565	0.01673	Up-Up
Dlo_016515.1	-1.65176	-1.75379	0.00286799	0.0001704	Down-Down
Dlo_025553.1	-1.40612	-0.741759	0.00294545	0.0006196	Down-Down
Dlo_033046.1	-1.60944	-1.39252	0.00312588	4.49e-07	Down-Down
Dlo_023779.1	-1.10565	-0.47204	0.00315824	0.003279	Down-Down
Dlo_000486.1	-1.3848	-0.583454	0.00317949	0.009388	Down-Down
Dlo_016113.1	-2.17205	-1.55846	0.00352562	9.314e-06	Down-Down
Dlo_000928.1	1.54157	0.602984	0.00352808	0.000812	Up-Up
Dlo_009667.1	-1.14644	-1.59603	0.00384614	9.283e-05	Down-Down
Dlo_012231.1	-1.50994	-1.19039	0.0038629	0.0002365	Down-Down
Dlo_028810.1	1.27471	1.51979	0.00386667	0.001855	Up-Up
Dlo_025704.1	1.05929	-0.377068	0.00401855	0.01989	Up-Down
Dlo_030407.1	-1.19814	-0.671372	0.00409726	8.731e-05	Down-Down
Dlo_020275.1	-1.45285	-1.50816	0.00410365	0.0002169	Down-Down
Dlo_009771.1	-2.0185	-1.25544	0.00418337	9.346e-05	Down-Down
Dlo_012837.1	-2.42368	-1.07192	0.00436284	0.0009098	Down-Down
dlo_038138.1	-1.63012	-0.281941	0.00453068	0.03651	Down-Down
Dlo_032525.1	-1.71803	-1.19823	0.00457727	3.005e-05	Down-Down
Dlo_030112.1	-1.36226	-1.27647	0.00483199	0.0001773	Down-Down
Dlo_017121.1	-1.04844	-1.15994	0.00518356	6.265e-06	Down-Down
Dlo_020358.1	1.0153	0.800188	0.00545519	0.0009375	Up-Up
Dlo_001507.1	1.9372	0.933156	0.00549436	0.03464	Up-Up
Dlo_000948.1	1.49088	1.00916	0.00571609	0.0021	Up-Up
Dlo_024840.1	-1.48749	-1.22724	0.0059865	0.0002343	Down-Down
Dlo_023937.1	1.07526	0.673157	0.00605541	0.001625	Up-Up
Dlo_012067.2	-2.26201	1.11254	0.00611111	0.04075	Down-Up
Dlo_022371.1	-3.37398	-1.02844	0.00618237	0.002229	Down-Down
Dlo_024258.1	-1.11089	-1.00274	0.0062308	0.0005754	Down-Down
Dlo_003236.1	1.96807	0.79016	0.00623141	0.0002388	Up-Up
Dlo_004249.1	-1.23543	-1.08269	0.00660729	0.0003528	Down-Down
Dlo_006182.1	-2.34265	-0.391964	0.00666875	0.009487	Down-Down
Dlo_025297.1	-4.59948	-1.9373	0.00672128	2.999e-05	Down-Down
Dlo_006497.1	-1.26418	-0.491493	0.00683692	0.01596	Down-Down
Dlo_027375.1	1.39457	0.695568	0.00705912	0.002026	Up-Up
Dlo_015540.1	1.29148	0.759369	0.00707067	0.025	Up-Up
Dlo_005409.1	1.38527	-0.623075	0.00730983	0.0006373	Up-Down
Dlo_023139.1	1.16224	-0.392317	0.00778566	0.0003121	Up-Down
Dlo_017205.3	-1.24476	-0.875965	0.00800591	6.852e-05	Down-Down
Dlo_013785.1	2.88345	1.65998	0.00813944	0.0004618	Up-Up
Dlo_004722.1	-2.12523	-0.646104	0.00816615	0.0008734	Down-Down
Dlo_012154.2	-1.31415	-0.668018	0.008222	0.0003976	Down-Down
Dlo_002996.1	-1.56249	-0.604938	0.00927711	0.0002588	Down-Down
Dlo_001436.1	-1.41513	-1.21946	0.00949374	0.0004648	Down-Down
Dlo_020271.1	-2.24435	-1.07355	0.00979	0.0004415	Down-Down
Dlo_022294.1	1.63233	1.02179	0.0101767	0.01535	Up-Up
Dlo_009338.1	2.74001	-1.05883	0.0103627	0.001554	Up-Down
Dlo_011400.1	-1.82337	-1.09588	0.0106157	0.0006111	Down-Down
dlo_039258.1	1.0037	0.740641	0.0108685	0.02964	Up-Up
Dlo_002823.1	-4.57364	-1.89799	0.0110028	8.777e-05	Down-Down
Dlo_007315.1	-4.17995	-1.97963	0.0111088	0.0002303	Down-Down
Dlo_021343.1	-1.6794	-0.40158	0.011207	0.005674	Down-Down
Dlo_030608.1	1.373	1.85536	0.0113595	0.002271	Up-Up
Dlo_010839.1	1.21899	1.12397	0.011534	0.02004	Up-Up
Dlo_010086.1	-1.03195	-0.711129	0.0119088	0.001098	Down-Down
Dlo_000171.1	-1.8651	-0.546326	0.0124321	0.001659	Down-Down
Dlo_003363.1	-2.07617	-2.68709	0.0125269	0.0002775	Down-Down
Dlo_020624.1	-2.20187	-1.2982	0.0127137	0.0001518	Down-Down
Dlo_015174.1	-1.38338	-1.15559	0.0129638	0.0003407	Down-Down
Dlo_024329.1	1.15305	1.07357	0.0138903	0.003169	Up-Up
Dlo_022798.1	3.90796	1.65721	0.0140872	0.0007136	Up-Up
Dlo_000140.1	-1.2217	-0.549273	0.0142344	0.02168	Down-Down
Dlo_008397.1	-2.22744	-0.437421	0.0153169	0.01427	Down-Down
Dlo_012051.1	-1.36542	-0.85934	0.0155244	8.903e-05	Down-Down
Dlo_014956.1	-1.15865	-0.841596	0.015967	9.013e-05	Down-Down
Dlo_026513.1	-1.18467	-1.02197	0.0162005	7.539e-05	Down-Down
Dlo_023595.1	-2.88902	-2.81259	0.0164116	6.453e-05	Down-Down
Dlo_020256.1	-2.13835	-1.51615	0.0174764	0.0002566	Down-Down
Dlo_033569.1	-1.30944	-0.44156	0.0180083	0.004165	Down-Down
Dlo_032297.3	1.04581	0.70326	0.0180133	3.916e-05	Up-Up
Dlo_026107.1	-2.58692	-0.802288	0.0185809	0.02284	Down-Down
Dlo_012060.1	1.69193	1.88047	0.018789	0.009256	Up-Up
Dlo_032262.1	-1.54979	-0.594865	0.018789	0.02068	Down-Down
Dlo_019068.1	-1.25097	-0.598594	0.0190576	0.001241	Down-Down
Dlo_006554.2	1.62842	1.068	0.0198456	0.02883	Up-Up
Dlo_023380.1	-1.66096	-1.08507	0.0202133	0.000158	Down-Down
Dlo_023235.1	-1.28266	-0.495276	0.0221196	0.008946	Down-Down
Dlo_026995.1	1.42135	1.53308	0.0245599	0.007168	Up-Up
Dlo_016775.1	1.19611	0.937472	0.0253632	0.003217	Up-Up
Dlo_026320.1	1.05733	-0.902456	0.026015	0.0002144	Up-Down
Dlo_005607.1	-1.68238	-0.280419	0.0277113	0.04414	Down-Down
Dlo_007595.1	-1.77221	-0.784508	0.0303052	0.0008722	Down-Down
Dlo_007897.1	1.66841	1.01075	0.0336008	3.255e-05	Up-Up
Dlo_026049.1	-1.96539	-1.27614	0.0337267	0.0002182	Down-Down
Dlo_005115.1	-1.53472	-0.486312	0.034067	0.0009194	Down-Down
Dlo_019864.1	1.50801	0.619528	0.0352731	0.04174	Up-Up
Dlo_028093.1	-1.33452	-1.68897	0.0356543	7.35e-07	Down-Down
Dlo_010190.1	1.19808	0.711048	0.0382714	0.02132	Up-Up
Dlo_021719.1	2.64141	2.42376	0.038365	0.0001824	Up-Up
Dlo_003234.1	-1.43415	-1.25589	0.0386751	0.00118	Down-Down
Dlo_011576.1	-1.28714	-0.29828	0.0399732	0.02659	Down-Down
dlo_035731.1	1.38027	0.7834	0.0402632	3.036e-05	Up-Up
Dlo_005179.1	-1.04883	-0.731743	0.0408809	0.001154	Down-Down
Dlo_031454.1	2.23796	-1.13413	0.0419567	5.735e-05	Up-Down
Dlo_006153.1	-1.50782	-1.52267	0.0447596	7.519e-06	Down-Down
Dlo_019356.1	-2.84941	-1.04085	0.0456227	3.711e-05	Down-Down
Dlo_025998.1	-1.67092	-1.25776	0.0460139	0.000478	Down-Down
Dlo_019847.1	3.88325	1.48866	0.0464861	0.01154	Up-Up
Dlo_020268.2	-1.13689	-0.454821	0.0484	0.0002042	Down-Down
