# Supplementary material for: Integrated physiological, multi-omics analyses reveal key factors underlying seed abortion in Dimocarpus longan
Source: Front Plant Sci. 2026 Mar 2;17:1778131. doi: 10.3389/fpls.2026.1778131 (PMC12990130; doi:10.3389/fpls.2026.1778131)
Supplement: Supplementary file 6 [file DataSheet5.xlsx]

## Sheet: Pathway_summary
Pathway	Overlap_Genes	Entries	Concordant	Discordant	UpUp	DownDown	UpDown	DownUp	Median_mRNA_Log2FC	Median_Protein_Log2FC	Mean_mRNA_Log2FC	Mean_Protein_Log2FC	Concordance_rate
Phenylpropanoid biosynthesis	17	17	17	0	16	1	0	0	1.93482	1.15376	2.0707	1.07956	1
Amino sugar and nucleotide sugar metabolism	12	12	12	0	9	3	0	0	1.45129	0.841979	3.66668	0.96232	1
Starch and sucrose metabolism	10	10	10	0	3	7	0	0	-1.39847	-0.865445	-0.350641	-0.479553	1
Glycolysis / Gluconeogenesis	7	7	7	0	2	5	0	0	-1.2555	-1.02197	-1.64197	-0.540736	1
Carbon fixation in photosynthetic organisms	6	6	6	0	2	4	0	0	-1.59036	-0.563761	-1.27789	-0.294576	1
Glutathione metabolism	6	6	6	0	1	5	0	0	-3.2521	-1.31299	-3.56339	-1.22982	1
MAPK signaling pathway - plant	5	5	5	0	4	1	0	0	1.5984	0.602984	1.70832	0.749156	1
Plant hormone signal transduction	5	5	5	0	3	2	0	0	1.5984	0.590724	0.688348	0.383631	1
Porphyrin and chlorophyll metabolism	3	3	2	1	0	2	1	0	-1.13837	-0.643191	-0.174637	-0.773729	0.666667
Photosynthesis	2	2	2	0	0	2	0	0	-2.52159	-0.906068	-2.52159	-0.906068	1
Photosynthesis - antenna proteins	2	2	2	0	0	2	0	0	-2.32842	-1.36531	-2.32842	-1.36531	1

## Sheet: Phenylpropanoid_biosynthesis
Gene ID	Gene Name	Gene Description	mRNA_Log2FC	mRNA_Padj	Protein_Log2FC	Protein_Pvalue	Quadrant	Concordance	Protein_Description	Protein_KO_ID	Protein_KO_Name	Protein_GO_Term	Protein_Subcellular_Loc
Dlo_000377.1		IPR000823; Plant peroxidase	3.75558	1.05154e-26	1.3362	0.0008781	Up-Up	Concordant	peroxidase 5 [Litchi chinensis]	K00430	E1.11.1.7	BP:cellular catabolic process;BP:hydrogen peroxide catabolic process;BP:cellular process;BP:reactive oxygen species metabolic process;BP:response to stress;BP:biological_process;BP:metabolic process;BP:catabolic process;BP:response to oxidative stress;BP:response to stimulus;BP:cellular metabolic process;BP:hydrogen peroxide metabolic process;CC:cellular anatomical entity;CC:cellular_component;CC…	extracellular
Dlo_021001.1		IPR002935; O-methyltransferase, family 3	4.05546	3.79346e-25	0.817321	2.052e-05	Up-Up	Concordant	hypothetical protein EZV62_012883 [Acer yangbiense]	K00588	E2.1.1.104	BP:biological_process;BP:metabolic process;BP:methylation;MF:catalytic activity;MF:S-adenosylmethionine-dependent methyltransferase activity;MF:transferase activity, transferring one-carbon groups;MF:transferase activity;MF:O-methyltransferase activity;MF:molecular_function;MF:caffeoyl-CoA O-methyltransferase activity;MF:methyltransferase activity;	cytoplasmic
Dlo_021339.1		IPR002935; O-methyltransferase, family 3	2.58718	3.18604e-05	2.18471	6.441e-08	Up-Up	Concordant	caffeoyl-CoA 3-O-methyltransferase [Dimocarpus longan]	K00588	E2.1.1.104	BP:biological_process;BP:metabolic process;BP:methylation;MF:O-methyltransferase activity;MF:S-adenosylmethionine-dependent methyltransferase activity;MF:catalytic activity;MF:transferase activity;MF:transferase activity, transferring one-carbon groups;MF:molecular_function;MF:caffeoyl-CoA O-methyltransferase activity;MF:methyltransferase activity;	cytoplasmic
Dlo_025067.1		IPR001128; Cytochrome P450	3.07964	2.69273e-08	1.51161	0.02206	Up-Up	Concordant	hypothetical protein JCGZ_10726 [Jatropha curcas]	K09754	CYP98A, C3'H	CC:integral component of membrane;CC:membrane;CC:cellular_component;CC:intrinsic component of membrane;CC:cellular anatomical entity;MF:cation binding;MF:monooxygenase activity;MF:oxidoreductase activity, acting on paired donors, with incorporation or reduction of molecular oxygen;MF:transition metal ion binding;MF:heme binding;MF:tetrapyrrole binding;MF:organic cyclic compound binding;MF:oxidore…	extracellular
Dlo_026947.1		IPR000873; AMP-dependent synthetase/ligase	2.60768	2.91811e-05	1.83074	0.01798	Up-Up	Concordant	hypothetical protein EZV62_004419 [Acer yangbiense]	K01904	4CL	MF:acid-thiol ligase activity;MF:4-coumarate-CoA ligase activity;MF:CoA-ligase activity;MF:catalytic activity;MF:molecular_function;MF:ligase activity;MF:ligase activity, forming carbon-sulfur bonds;	cytoplasmic
Dlo_012543.1		IPR001106; Aromatic amino acid lyase	2.76251	3.88365e-05	1.19687	0.03741	Up-Up	Concordant	hypothetical protein EZV62_025390 [Acer yangbiense]	K10775	PAL	BP:cellular amino acid metabolic process;BP:carboxylic acid metabolic process;BP:cellular amino acid catabolic process;BP:cellular biosynthetic process;BP:nitrogen compound metabolic process;BP:small molecule catabolic process;BP:small molecule biosynthetic process;BP:organic cyclic compound biosynthetic process;BP:monocarboxylic acid biosynthetic process;BP:organic cyclic compound metabolic proc…	cytoplasmic
Dlo_007458.1		IPR002085; Alcohol dehydrogenase superfamily, zinc-type	-2.10366	0.000386932	-1.81315	0.000112	Down-Down	Concordant	hypothetical protein EZV62_015080 [Acer yangbiense]	K00083	CAD	MF:oxidoreductase activity;MF:cation binding;MF:oxidoreductase activity, acting on CH-OH group of donors;MF:oxidoreductase activity, acting on the CH-OH group of donors, NAD or NADP as acceptor;MF:transition metal ion binding;MF:ion binding;MF:catalytic activity;MF:molecular_function;MF:binding;MF:metal ion binding;MF:zinc ion binding;	cytoplasmic
Dlo_018700.1		IPR003480; Transferase	1.93482	0.000137888	1.72039	0.001297	Up-Up	Concordant	hypothetical protein EZV62_004404 [Acer yangbiense]	K13065	E2.3.1.133, HCT	BP:positive regulation of metabolic process;BP:regulation of metabolic process;BP:positive regulation of biosynthetic process;BP:homeostatic process;BP:cellular biosynthetic process;BP:organic cyclic compound biosynthetic process;BP:phenylpropanoid biosynthetic process;BP:organic cyclic compound metabolic process;BP:regulation of primary metabolic process;BP:organic substance biosynthetic process…	cytoplasmic
Dlo_004508.1		IPR002085; Alcohol dehydrogenase superfamily, zinc-type	2.88842	9.77447e-09	0.757966	0.01598	Up-Up	Concordant	hypothetical protein EZV62_021180 [Acer yangbiense]	K00083	CAD	BP:cellular biosynthetic process;BP:organic cyclic compound biosynthetic process;BP:phenylpropanoid biosynthetic process;BP:organic cyclic compound metabolic process;BP:organic substance biosynthetic process;BP:lignin biosynthetic process;BP:lignin metabolic process;BP:secondary metabolite biosynthetic process;BP:phenylpropanoid metabolic process;BP:organic substance metabolic process;BP:secondar…	cytoplasmic
Dlo_012060.1		IPR000823; Plant peroxidase	1.69193	0.018789	1.88047	0.009256	Up-Up	Concordant	peroxidase 2 [Litchi chinensis]	K00430	E1.11.1.7	BP:cellular catabolic process;BP:hydrogen peroxide catabolic process;BP:cellular process;BP:reactive oxygen species metabolic process;BP:response to stress;BP:biological_process;BP:metabolic process;BP:catabolic process;BP:response to oxidative stress;BP:response to stimulus;BP:cellular metabolic process;BP:hydrogen peroxide metabolic process;CC:cellular anatomical entity;CC:cellular_component;CC…	extracellular
Dlo_032754.1		IPR001077; O-methyltransferase, family 2	1.8486	9.27517e-07	1.6536	0.008017	Up-Up	Concordant	hypothetical protein EZV62_024373 [Acer yangbiense]	K13066	COMT	BP:cellular process;BP:cellular aromatic compound metabolic process;BP:biosynthetic process;BP:cellular metabolic process;BP:biological_process;BP:metabolic process;BP:aromatic compound biosynthetic process;BP:methylation;BP:cellular biosynthetic process;MF:O-methyltransferase activity;MF:caffeate O-methyltransferase activity;MF:S-adenosylmethionine-dependent methyltransferase activity;MF:catalyt…	cytoplasmic
Dlo_020320.1		IPR006094; FAD linked oxidase, N-terminal	2.40699	0.000143429	0.887331	5.916e-05	Up-Up	Concordant	hypothetical protein EZV62_027467 [Acer yangbiense]	K22395	K22395	CC:cell wall;CC:external encapsulating structure;CC:cellular_component;CC:extracellular region;CC:cellular anatomical entity;MF:anion binding;MF:small molecule binding;MF:flavin adenine dinucleotide binding;MF:catalytic activity;MF:organic cyclic compound binding;MF:nucleoside phosphate binding;MF:ion binding;MF:molecular_function;MF:oxidoreductase activity;MF:nucleotide binding;MF:heterocyclic c…	extracellular
Dlo_013028.1		IPR000823; Plant peroxidase	1.66377	2.42965e-06	1.15376	0.0003383	Up-Up	Concordant	hypothetical protein EZV62_016761 [Acer yangbiense]	K00430	E1.11.1.7	BP:cellular catabolic process;BP:hydrogen peroxide catabolic process;BP:cellular process;BP:reactive oxygen species metabolic process;BP:response to stress;BP:biological_process;BP:metabolic process;BP:catabolic process;BP:response to oxidative stress;BP:response to stimulus;BP:cellular metabolic process;BP:hydrogen peroxide metabolic process;CC:cellular anatomical entity;CC:cellular_component;CC…	extracellular
Dlo_006554.2		IPR001106; Aromatic amino acid lyase	1.62842	0.0198456	1.068	0.02883	Up-Up	Concordant	hypothetical protein EZV62_002412 [Acer yangbiense]	K10775	PAL	BP:cellular amino acid metabolic process;BP:carboxylic acid metabolic process;BP:cellular amino acid catabolic process;BP:cellular biosynthetic process;BP:nitrogen compound metabolic process;BP:small molecule catabolic process;BP:small molecule biosynthetic process;BP:organic cyclic compound biosynthetic process;BP:monocarboxylic acid biosynthetic process;BP:organic cyclic compound metabolic proc…	cytoplasmic
Dlo_027489.1		IPR001509; NAD-dependent epimerase/dehydratase, N-terminal domain	1.59163	3.23278e-05	0.869357	0.0409	Up-Up	Concordant	hypothetical protein EZV62_026044 [Acer yangbiense]	K09753	CCR	MF:catalytic activity;MF:molecular_function;	peroxisomal
Dlo_008467.1		IPR000823; Plant peroxidase	1.60482	2.32299e-05	0.586301	0.01672	Up-Up	Concordant	hypothetical protein EZV62_007705 [Acer yangbiense]	K00430	E1.11.1.7	BP:cellular catabolic process;BP:hydrogen peroxide catabolic process;BP:cellular process;BP:reactive oxygen species metabolic process;BP:response to stress;BP:biological_process;BP:metabolic process;BP:catabolic process;BP:response to oxidative stress;BP:response to stimulus;BP:cellular metabolic process;BP:hydrogen peroxide metabolic process;CC:cell-cell junction;CC:cell junction;CC:cell wall;CC…	extracellular
Dlo_010190.1		IPR002085; Alcohol dehydrogenase superfamily, zinc-type	1.19808	0.0382714	0.711048	0.02132	Up-Up	Concordant	hypothetical protein EZV62_011211 [Acer yangbiense]	K00083	CAD	BP:cellular biosynthetic process;BP:organic cyclic compound biosynthetic process;BP:phenylpropanoid biosynthetic process;BP:organic cyclic compound metabolic process;BP:organic substance biosynthetic process;BP:lignin biosynthetic process;BP:lignin metabolic process;BP:secondary metabolite biosynthetic process;BP:phenylpropanoid metabolic process;BP:organic substance metabolic process;BP:secondar…	cytoplasmic

## Sheet: Amino_sugar_and_nucleotide_suga
Gene ID	Gene Name	Gene Description	mRNA_Log2FC	mRNA_Padj	Protein_Log2FC	Protein_Pvalue	Quadrant	Concordance	Protein_Description	Protein_KO_ID	Protein_KO_Name	Protein_GO_Term	Protein_Subcellular_Loc
Dlo_030516.1		IPR000726; Glycoside hydrolase, family 19, catalytic	12.6925	2.31439e-09	1.9143	0.01267	Up-Up	Concordant	chitinase [Dimocarpus longan]	K01183	E3.2.1.14	BP:amino sugar catabolic process;BP:cellular catabolic process;BP:cell wall macromolecule metabolic process;BP:nitrogen compound metabolic process;BP:aminoglycan metabolic process;BP:organic substance catabolic process;BP:cellular macromolecule catabolic process;BP:cellular macromolecule metabolic process;BP:cell wall macromolecule catabolic process;BP:organic substance metabolic process;BP:chiti…	vacuolar
Dlo_030517.1		IPR000726; Glycoside hydrolase, family 19, catalytic	10.5042	1.17331e-20	4.05488	0.02276	Up-Up	Concordant	endochitinase A-like [Pistacia vera]	K01183	E3.2.1.14	BP:amino sugar catabolic process;BP:cellular catabolic process;BP:cell wall macromolecule metabolic process;BP:nitrogen compound metabolic process;BP:aminoglycan metabolic process;BP:organic substance catabolic process;BP:cellular macromolecule catabolic process;BP:cellular macromolecule metabolic process;BP:cell wall macromolecule catabolic process;BP:organic substance metabolic process;BP:chiti…	extracellular
Dlo_027968.2		IPR000726; Glycoside hydrolase, family 19, catalytic	10.6644	9.5289e-37	1.94356	6.445e-05	Up-Up	Concordant	chitinase [Dimocarpus longan]	K01183	E3.2.1.14	BP:amino sugar catabolic process;BP:cellular catabolic process;BP:cell wall macromolecule metabolic process;BP:nitrogen compound metabolic process;BP:aminoglycan metabolic process;BP:organic substance catabolic process;BP:cellular macromolecule catabolic process;BP:cellular macromolecule metabolic process;BP:cell wall macromolecule catabolic process;BP:organic substance metabolic process;BP:chiti…	extracellular
Dlo_033355.1		IPR000726; Glycoside hydrolase, family 19, catalytic	6.87359	1.57166e-05	1.75788	0.004323	Up-Up	Concordant	chitinase [Dimocarpus longan]	K01183	E3.2.1.14	BP:amino sugar catabolic process;BP:cellular catabolic process;BP:cell wall macromolecule metabolic process;BP:nitrogen compound metabolic process;BP:aminoglycan metabolic process;BP:organic substance catabolic process;BP:cellular macromolecule catabolic process;BP:cellular macromolecule metabolic process;BP:cell wall macromolecule catabolic process;BP:organic substance metabolic process;BP:chiti…	vacuolar
Dlo_015165.2		IPR001223; Glycoside hydrolase, family 18, catalytic domain	3.25112	2.78404e-15	1.05063	0.02984	Up-Up	Concordant	acidic endochitinase-like [Pistacia vera]	K01183	E3.2.1.14	BP:fatty acid biosynthetic process;BP:fatty acid metabolic process;BP:carboxylic acid metabolic process;BP:cellular biosynthetic process;BP:small molecule metabolic process;BP:small molecule biosynthetic process;BP:monocarboxylic acid biosynthetic process;BP:organic substance biosynthetic process;BP:organic substance metabolic process;BP:lipid metabolic process;BP:cellular process;BP:monocarboxyl…	extracellular
Dlo_022414.1		IPR000644; CBS domain	-2.87274	5.46355e-05	-0.708924	0.003048	Down-Down	Concordant	Glucose-1-phosphate adenylyltransferase large subunit 1 [Cucurbita argyrosperma subsp. argyrosperma]	K00975	glgC	BP:cellular biosynthetic process;BP:glucan biosynthetic process;BP:cellular macromolecule biosynthetic process;BP:generation of precursor metabolites and energy;BP:cellular polysaccharide biosynthetic process;BP:organic substance biosynthetic process;BP:cellular polysaccharide metabolic process;BP:cellular carbohydrate metabolic process;BP:cellular macromolecule metabolic process;BP:starch metabo…	cytoplasmic
Dlo_004310.1		IPR004901; Reversibly glycosylated polypeptide family	1.34375	4.78686e-06	0.93699	0.0003117	Up-Up	Concordant	hypothetical protein EZV62_015493 [Acer yangbiense]	K13379	RGP, UTM	BP:cell wall organization or biogenesis;BP:cellular process;BP:biological_process;BP:plant-type cell wall organization or biogenesis;CC:cytosol;CC:cellular_component;CC:cellular anatomical entity;MF:UDP-arabinopyranose mutase activity;MF:isomerase activity;MF:catalytic activity;MF:molecular_function;MF:intramolecular transferase activity;	cytoplasmic
Dlo_026513.1		IPR005841; Alpha-D-phosphohexomutase superfamily	-1.18467	0.0162005	-1.02197	7.539e-05	Down-Down	Concordant	hypothetical protein EZV62_005753 [Acer yangbiense]	K01835	pgm	BP:small molecule metabolic process;BP:organic substance metabolic process;BP:hexose metabolic process;BP:biological_process;BP:metabolic process;BP:primary metabolic process;BP:carbohydrate metabolic process;BP:monosaccharide metabolic process;BP:glucose metabolic process;CC:cellular anatomical entity;CC:cytosol;CC:cellular_component;MF:molecular_function;MF:intramolecular transferase activity, …	chloroplast
Dlo_019864.1		IPR001223; Glycoside hydrolase, family 18, catalytic domain	1.50801	0.0352731	0.619528	0.04174	Up-Up	Concordant	hypothetical protein EZV62_012159 [Acer yangbiense]	K01183	E3.2.1.14	BP:amino sugar catabolic process;BP:nitrogen compound metabolic process;BP:aminoglycan metabolic process;BP:organic substance catabolic process;BP:organic substance metabolic process;BP:chitin catabolic process;BP:biological_process;BP:metabolic process;BP:chitin metabolic process;BP:organonitrogen compound metabolic process;BP:catabolic process;BP:macromolecule catabolic process;BP:primary metab…	extracellular
Dlo_027375.1		IPR001509; NAD-dependent epimerase/dehydratase, N-terminal domain	1.39457	0.00705912	0.695568	0.002026	Up-Up	Concordant	hypothetical protein EZV62_023200 [Acer yangbiense]	K01784	galE, GALE	BP:primary metabolic process;BP:carbohydrate metabolic process;BP:organic substance metabolic process;BP:monosaccharide metabolic process;BP:hexose metabolic process;BP:galactose metabolic process;BP:biological_process;BP:small molecule metabolic process;BP:metabolic process;MF:racemase and epimerase activity;MF:isomerase activity;MF:catalytic activity;MF:racemase and epimerase activity, acting o…	cytoplasmic
Dlo_033392.1		IPR001509; NAD-dependent epimerase/dehydratase, N-terminal domain	1.1349	0.000341723	0.746967	0.0326	Up-Up	Concordant	UDP-glucuronic acid decarboxylase 6-like isoform X2 [Hevea brasiliensis]	K08678	UXS1, uxs	BP:pentose metabolic process;BP:UDP-D-xylose biosynthetic process;BP:cellular biosynthetic process;BP:cellular nitrogen compound metabolic process;BP:nitrogen compound metabolic process;BP:small molecule metabolic process;BP:organic cyclic compound biosynthetic process;BP:organic cyclic compound metabolic process;BP:nucleobase-containing compound metabolic process;BP:organic substance metabolic p…	chloroplast
Dlo_033569.1		IPR005835; Nucleotidyl transferase	-1.30944	0.0180083	-0.44156	0.004165	Down-Down	Concordant	hypothetical protein EZV62_020857 [Acer yangbiense]	K00975	glgC	BP:cellular biosynthetic process;BP:glucan biosynthetic process;BP:cellular macromolecule biosynthetic process;BP:generation of precursor metabolites and energy;BP:cellular polysaccharide biosynthetic process;BP:organic substance biosynthetic process;BP:cellular polysaccharide metabolic process;BP:cellular carbohydrate metabolic process;BP:cellular macromolecule metabolic process;BP:starch metabo…	chloroplast

## Sheet: Starch_and_sucrose_metabolism
Gene ID	Gene Name	Gene Description	mRNA_Log2FC	mRNA_Padj	Protein_Log2FC	Protein_Pvalue	Quadrant	Concordance	Protein_Description	Protein_KO_ID	Protein_KO_Name	Protein_GO_Term	Protein_Subcellular_Loc
Dlo_001166.1		IPR006046; Alpha amylase	4.47808	4.01103e-07	1.0537	7.545e-05	Up-Up	Concordant	alpha-amylase [Pistacia vera]	K01176	AMY, amyA, malS	BP:organic substance metabolic process;BP:carbohydrate metabolic process;BP:primary metabolic process;BP:metabolic process;BP:biological_process;MF:hydrolase activity;MF:metal ion binding;MF:amylase activity;MF:hydrolase activity, acting on glycosyl bonds;MF:ion binding;MF:catalytic activity;MF:alpha-amylase activity;MF:cation binding;MF:molecular_function;MF:calcium ion binding;MF:hydrolase acti…	extracellular
Dlo_011660.1		IPR001362; Glycoside hydrolase, family 32	3.84521	1.17031e-06	0.647913	0.007463	Up-Up	Concordant	cell wall bound invertase [Dimocarpus longan]	K01193	INV, sacA	BP:primary metabolic process;BP:carbohydrate metabolic process;BP:organic substance metabolic process;BP:biological_process;BP:metabolic process;CC:integral component of membrane;CC:cellular_component;CC:intrinsic component of membrane;CC:cellular anatomical entity;MF:hydrolase activity;MF:hydrolase activity, acting on glycosyl bonds;MF:catalytic activity;MF:hydrolase activity, hydrolyzing O-glyc…	cytoplasmic
Dlo_020588.1		IPR001830; Glycosyl transferase, family 20	-2.38704	3.53582e-06	-1.82392	9.666e-06	Down-Down	Concordant	hypothetical protein EZV62_007925 [Acer yangbiense]	K16055	TPS	BP:oligosaccharide metabolic process;BP:oligosaccharide biosynthetic process;BP:cellular biosynthetic process;BP:cellular metabolic process;BP:organic substance biosynthetic process;BP:cellular carbohydrate metabolic process;BP:disaccharide metabolic process;BP:organic substance metabolic process;BP:disaccharide biosynthetic process;BP:cellular process;BP:biosynthetic process;BP:biological_proces…	chloroplast
Dlo_007158.1		IPR000811; Glycosyl transferase, family 35	-2.44577	0.000236103	-1.2027	0.0007681	Down-Down	Concordant	hypothetical protein EZV62_015738 [Acer yangbiense]	K00688	PYG, glgP	BP:cellular catabolic process;BP:glucan catabolic process;BP:generation of precursor metabolites and energy;BP:cellular polysaccharide catabolic process;BP:cellular polysaccharide metabolic process;BP:cellular carbohydrate metabolic process;BP:cellular macromolecule metabolic process;BP:glycogen catabolic process;BP:organic substance metabolic process;BP:energy reserve metabolic process;BP:cellul…	chloroplast
Dlo_022414.1		IPR000644; CBS domain	-2.87274	5.46355e-05	-0.708924	0.003048	Down-Down	Concordant	Glucose-1-phosphate adenylyltransferase large subunit 1 [Cucurbita argyrosperma subsp. argyrosperma]	K00975	glgC	BP:cellular biosynthetic process;BP:glucan biosynthetic process;BP:cellular macromolecule biosynthetic process;BP:generation of precursor metabolites and energy;BP:cellular polysaccharide biosynthetic process;BP:organic substance biosynthetic process;BP:cellular polysaccharide metabolic process;BP:cellular carbohydrate metabolic process;BP:cellular macromolecule metabolic process;BP:starch metabo…	cytoplasmic
Dlo_028753.1		IPR006047; Glycosyl hydrolase, family 13, catalytic domain	-2.03369	0.00120418	-1.18007	0.0003284	Down-Down	Concordant	1,4-alpha-glucan-branching enzyme 2-2, chloroplastic/amyloplastic-like [Hibiscus syriacus]	K00700	GBE1, glgB	BP:cellular biosynthetic process;BP:cellular macromolecule biosynthetic process;BP:generation of precursor metabolites and energy;BP:cellular polysaccharide biosynthetic process;BP:cellular polysaccharide metabolic process;BP:cellular carbohydrate metabolic process;BP:cellular macromolecule metabolic process;BP:starch metabolic process;BP:carbohydrate biosynthetic process;BP:organic substance met…	chloroplast
Dlo_023358.1		IPR001362; Glycoside hydrolase, family 32	1.89115	3.41177e-06	1.10924	0.01535	Up-Up	Concordant	soluble acid invertase 2 [Dimocarpus longan]	K01193	INV, sacA	BP:organic substance metabolic process;BP:biological_process;BP:metabolic process;BP:primary metabolic process;BP:carbohydrate metabolic process;CC:membrane-enclosed lumen;CC:intrinsic component of membrane;CC:integral component of membrane;CC:vacuolar lumen;CC:cellular anatomical entity;CC:organelle lumen;CC:cellular_component;CC:intracellular organelle lumen;MF:hydrolase activity;MF:hydrolase a…	Golgi apparatus
Dlo_024840.1		IPR003864; Domain of unknown function DUF221	-1.48749	0.0059865	-1.22724	0.0002343	Down-Down	Concordant	hypothetical protein DVH24_027133 [Malus domestica]	K01214	ISA, treX	BP:cellular biosynthetic process;BP:cellular macromolecule biosynthetic process;BP:cellular polysaccharide biosynthetic process;BP:amylopectin biosynthetic process;BP:organic substance biosynthetic process;BP:cellular polysaccharide metabolic process;BP:cellular carbohydrate metabolic process;BP:cellular macromolecule metabolic process;BP:starch metabolic process;BP:carbohydrate biosynthetic proc…	extracellular
Dlo_026513.1		IPR005841; Alpha-D-phosphohexomutase superfamily	-1.18467	0.0162005	-1.02197	7.539e-05	Down-Down	Concordant	hypothetical protein EZV62_005753 [Acer yangbiense]	K01835	pgm	BP:small molecule metabolic process;BP:organic substance metabolic process;BP:hexose metabolic process;BP:biological_process;BP:metabolic process;BP:primary metabolic process;BP:carbohydrate metabolic process;BP:monosaccharide metabolic process;BP:glucose metabolic process;CC:cellular anatomical entity;CC:cytosol;CC:cellular_component;MF:molecular_function;MF:intramolecular transferase activity, …	chloroplast
Dlo_033569.1		IPR005835; Nucleotidyl transferase	-1.30944	0.0180083	-0.44156	0.004165	Down-Down	Concordant	hypothetical protein EZV62_020857 [Acer yangbiense]	K00975	glgC	BP:cellular biosynthetic process;BP:glucan biosynthetic process;BP:cellular macromolecule biosynthetic process;BP:generation of precursor metabolites and energy;BP:cellular polysaccharide biosynthetic process;BP:organic substance biosynthetic process;BP:cellular polysaccharide metabolic process;BP:cellular carbohydrate metabolic process;BP:cellular macromolecule metabolic process;BP:starch metabo…	chloroplast

## Sheet: Glycolysis_Gluconeogenesis
Gene ID	Gene Name	Gene Description	mRNA_Log2FC	mRNA_Padj	Protein_Log2FC	Protein_Pvalue	Quadrant	Concordance	Protein_Description	Protein_KO_ID	Protein_KO_Name	Protein_GO_Term	Protein_Subcellular_Loc
Dlo_020611.1		IPR011766; Thiamine pyrophosphate enzyme, C-terminal TPP-binding	-6.91856	1.5666e-15	-1.18047	0.0003026	Down-Down	Concordant	hypothetical protein COLO4_14501 [Corchorus olitorius]	K01568	PDC, pdc	CC:cellular anatomical entity;CC:cytosol;CC:cellular_component;MF:magnesium ion binding;MF:molecular_function;MF:binding;MF:pyruvate decarboxylase activity;MF:heterocyclic compound binding;MF:anion binding;MF:cation binding;MF:lyase activity;MF:thiamine pyrophosphate binding;MF:ion binding;MF:quaternary ammonium group binding;MF:metal ion binding;MF:sulfur compound binding;MF:small molecule bindi…	chloroplast
Dlo_024902.1		IPR000146; Fructose-1,6-bisphosphatase class 1/Sedoheputulose-1,7-bisphosphatase	-3.92591	2.20701e-06	-1.45831	0.0006389	Down-Down	Concordant	fructose-1,6-bisphosphatase, chloroplastic-like isoform X2 [Vitis riparia]	K03841	FBP, fbp	BP:disaccharide biosynthetic process;BP:monosaccharide biosynthetic process;BP:oligosaccharide metabolic process;BP:oligosaccharide biosynthetic process;BP:cellular biosynthetic process;BP:sucrose biosynthetic process;BP:small molecule biosynthetic process;BP:gluconeogenesis;BP:organic substance biosynthetic process;BP:cellular carbohydrate metabolic process;BP:disaccharide metabolic process;BP:s…	chloroplast
Dlo_003234.1		IPR001017; Dehydrogenase, E1 component	-1.43415	0.0386751	-1.25589	0.00118	Down-Down	Concordant	hypothetical protein EZV62_023309 [Acer yangbiense]	K00161	PDHA, pdhA	BP:ribonucleoside bisphosphate biosynthetic process;BP:nucleotide biosynthetic process;BP:small molecule metabolic process;BP:organic cyclic compound biosynthetic process;BP:organic cyclic compound metabolic process;BP:purine nucleoside bisphosphate metabolic process;BP:acetyl-CoA biosynthetic process;BP:ATP metabolic process;BP:ADP metabolic process;BP:monocarboxylic acid metabolic process;BP:ox…	chloroplast
Dlo_018548.1		IPR015590; Aldehyde dehydrogenase domain	1.84908	3.65942e-12	0.718394	0.001259	Up-Up	Concordant	hypothetical protein EZV62_017641 [Acer yangbiense]	K00128	ALDH	MF:aldehyde dehydrogenase [NA;MF:aldehyde dehydrogenas;MF:glyceraldehyde-3-phosphate dehydrogenas;MF:oxidoreductase activity, acting on the aldehyde or oxo group of donors, NAD or NADP as acceptor;MF:catalytic activity;MF:oxidoreductase activity, acting on the aldehyde or oxo group of donors;MF:molecular_function;MF:oxidoreductase activity;	chloroplast
Dlo_026513.1		IPR005841; Alpha-D-phosphohexomutase superfamily	-1.18467	0.0162005	-1.02197	7.539e-05	Down-Down	Concordant	hypothetical protein EZV62_005753 [Acer yangbiense]	K01835	pgm	BP:small molecule metabolic process;BP:organic substance metabolic process;BP:hexose metabolic process;BP:biological_process;BP:metabolic process;BP:primary metabolic process;BP:carbohydrate metabolic process;BP:monosaccharide metabolic process;BP:glucose metabolic process;CC:cellular anatomical entity;CC:cytosol;CC:cellular_component;MF:molecular_function;MF:intramolecular transferase activity, …	chloroplast
Dlo_013748.1		IPR020828; Glyceraldehyde 3-phosphate dehydrogenase, NAD(P) binding domain	1.37595	4.33409e-14	0.683043	0.001078	Up-Up	Concordant	glyceraldehyde-3-phosphate dehydrogenase [Litchi chinensis]	K00134	GAPDH, gapA	BP:ribonucleoside diphosphate metabolic process;BP:ribonucleotide metabolic process;BP:organic substance catabolic process;BP:carboxylic acid metabolic process;BP:cellular nitrogen compound metabolic process;BP:nitrogen compound metabolic process;BP:purine-containing compound metabolic process;BP:cellular aromatic compound metabolic process;BP:purine nucleotide metabolic process;BP:generation of …	chloroplast
Dlo_024376.1		IPR000741; Fructose-bisphosphate aldolase, class-I	-1.2555	7.04876e-05	-0.269957	0.01912	Down-Down	Concordant	hypothetical protein EZV62_011649 [Acer yangbiense]	K01623	ALDO	BP:ribonucleoside diphosphate metabolic process;BP:phosphorylation;BP:carboxylic acid metabolic process;BP:cellular nitrogen compound metabolic process;BP:nitrogen compound metabolic process;BP:small molecule metabolic process;BP:purine-containing compound metabolic process;BP:cellular aromatic compound metabolic process;BP:purine nucleotide metabolic process;BP:generation of precursor metabolite…	chloroplast

## Sheet: Carbon_fixation_in_photosynthet
Gene ID	Gene Name	Gene Description	mRNA_Log2FC	mRNA_Padj	Protein_Log2FC	Protein_Pvalue	Quadrant	Concordance	Protein_Description	Protein_KO_ID	Protein_KO_Name	Protein_GO_Term	Protein_Subcellular_Loc
Dlo_024902.1		IPR000146; Fructose-1,6-bisphosphatase class 1/Sedoheputulose-1,7-bisphosphatase	-3.92591	2.20701e-06	-1.45831	0.0006389	Down-Down	Concordant	fructose-1,6-bisphosphatase, chloroplastic-like isoform X2 [Vitis riparia]	K03841	FBP, fbp	BP:disaccharide biosynthetic process;BP:monosaccharide biosynthetic process;BP:oligosaccharide metabolic process;BP:oligosaccharide biosynthetic process;BP:cellular biosynthetic process;BP:sucrose biosynthetic process;BP:small molecule biosynthetic process;BP:gluconeogenesis;BP:organic substance biosynthetic process;BP:cellular carbohydrate metabolic process;BP:disaccharide metabolic process;BP:s…	chloroplast
Dlo_011341.1		IPR020828; Glyceraldehyde 3-phosphate dehydrogenase, NAD(P) binding domain	-3.84895	9.49307e-09	-0.857565	0.0002844	Down-Down	Concordant	glyceraldehyde-3-phosphate dehydrogenase A, chloroplastic [Pistacia vera]	K05298	GAPA	BP:organic substance metabolic process;BP:hexose metabolic process;BP:biological_process;BP:metabolic process;BP:primary metabolic process;BP:carbohydrate metabolic process;BP:monosaccharide metabolic process;BP:glucose metabolic process;BP:small molecule metabolic process;MF:NAD binding;MF:molecular_function;MF:binding;MF:heterocyclic compound binding;MF:nucleoside phosphate binding;MF:oxidoredu…	chloroplast
Dlo_018819.1		IPR004839; Aminotransferase, class I/classII	1.91229	6.21596e-23	0.998559	0.009255	Up-Up	Concordant	hypothetical protein EZV62_003109 [Acer yangbiense]	K00814	GPT, ALT	BP:biosynthetic process;BP:metabolic process;BP:biological_process;MF:anion binding;MF:L-alanin;MF:catalytic activity;MF:organic cyclic compound binding;MF:heterocyclic compound binding;MF:transferase activity;MF:vitamin binding;MF:vitamin B6 binding;MF:small molecule binding;MF:transaminase activity;MF:molecular_function;MF:pyridoxal phosphate binding;MF:alanine-oxo-acid transaminase activity;MF…	chloroplast
Dlo_028309.1		IPR020828; Glyceraldehyde 3-phosphate dehydrogenase, NAD(P) binding domain	-1.92521	0.00120394	-0.86323	0.009653	Down-Down	Concordant	hypothetical protein EZV62_021064 [Acer yangbiense]	K05298	GAPA	BP:organic substance metabolic process;BP:hexose metabolic process;BP:biological_process;BP:metabolic process;BP:primary metabolic process;BP:carbohydrate metabolic process;BP:monosaccharide metabolic process;BP:glucose metabolic process;BP:small molecule metabolic process;MF:NAD binding;MF:glyceraldehyde-3-phosphate dehydrogenas;MF:molecular_function;MF:binding;MF:heterocyclic compound binding;M…	chloroplast
Dlo_013748.1		IPR020828; Glyceraldehyde 3-phosphate dehydrogenase, NAD(P) binding domain	1.37595	4.33409e-14	0.683043	0.001078	Up-Up	Concordant	glyceraldehyde-3-phosphate dehydrogenase [Litchi chinensis]	K00134	GAPDH, gapA	BP:ribonucleoside diphosphate metabolic process;BP:ribonucleotide metabolic process;BP:organic substance catabolic process;BP:carboxylic acid metabolic process;BP:cellular nitrogen compound metabolic process;BP:nitrogen compound metabolic process;BP:purine-containing compound metabolic process;BP:cellular aromatic compound metabolic process;BP:purine nucleotide metabolic process;BP:generation of …	chloroplast
Dlo_024376.1		IPR000741; Fructose-bisphosphate aldolase, class-I	-1.2555	7.04876e-05	-0.269957	0.01912	Down-Down	Concordant	hypothetical protein EZV62_011649 [Acer yangbiense]	K01623	ALDO	BP:ribonucleoside diphosphate metabolic process;BP:phosphorylation;BP:carboxylic acid metabolic process;BP:cellular nitrogen compound metabolic process;BP:nitrogen compound metabolic process;BP:small molecule metabolic process;BP:purine-containing compound metabolic process;BP:cellular aromatic compound metabolic process;BP:purine nucleotide metabolic process;BP:generation of precursor metabolite…	chloroplast

## Sheet: Glutathione_metabolism
Gene ID	Gene Name	Gene Description	mRNA_Log2FC	mRNA_Padj	Protein_Log2FC	Protein_Pvalue	Quadrant	Concordance	Protein_Description	Protein_KO_ID	Protein_KO_Name	Protein_GO_Term	Protein_Subcellular_Loc
dlo_036441.1		IPR004045; Glutathione S-transferase, N-terminal	-9.09496	9.3332e-12	-2.18672	0.0001918	Down-Down	Concordant	glutathione S-transferase, partial [Dimocarpus longan]	K00799	GST, gst	BP:organic substance metabolic process;BP:organonitrogen compound metabolic process;BP:cellular modified amino acid metabolic process;BP:cellular amide metabolic process;BP:cellular process;BP:cellular nitrogen compound metabolic process;BP:cellular metabolic process;BP:metabolic process;BP:nitrogen compound metabolic process;BP:biological_process;BP:glutathione metabolic process;BP:sulfur compou…	cytoplasmic
Dlo_017720.1		IPR004045; Glutathione S-transferase, N-terminal	-5.74324	2.52024e-13	-2.13104	3.205e-05	Down-Down	Concordant	GST3 [Litchi chinensis]	K00799	GST, gst	BP:cellular nitrogen compound metabolic process;BP:nitrogen compound metabolic process;BP:organic substance metabolic process;BP:response to toxic substance;BP:glutathione metabolic process;BP:cellular process;BP:biological_process;BP:metabolic process;BP:response to chemical;BP:organonitrogen compound metabolic process;BP:cellular modified amino acid metabolic process;BP:cellular amide metabolic…	cytoplasmic
Dlo_028960.4		IPR004045; Glutathione S-transferase, N-terminal	-3.37835	9.05794e-07	-1.41757	0.0001574	Down-Down	Concordant	glutathione S-transferase L3-like isoform X1 [Pistacia vera]	K00799	GST, gst	BP:organic substance metabolic process;BP:organonitrogen compound metabolic process;BP:cellular modified amino acid metabolic process;BP:cellular amide metabolic process;BP:cellular process;BP:cellular nitrogen compound metabolic process;BP:cellular metabolic process;BP:metabolic process;BP:nitrogen compound metabolic process;BP:biological_process;BP:glutathione metabolic process;BP:sulfur compou…	cytoplasmic
Dlo_000687.1		IPR004045; Glutathione S-transferase, N-terminal	-3.12584	1.26893e-06	-1.2084	0.003077	Down-Down	Concordant	glutathione S-transferase U17-like [Citrus sinensis]	K00799	GST, gst	BP:cellular nitrogen compound metabolic process;BP:nitrogen compound metabolic process;BP:organic substance metabolic process;BP:glutathione metabolic process;BP:cellular process;BP:biological_process;BP:metabolic process;BP:organonitrogen compound metabolic process;BP:cellular modified amino acid metabolic process;BP:cellular amide metabolic process;BP:cellular metabolic process;BP:sulfur compou…	cytoplasmic
Dlo_012837.1		IPR001282; Glucose-6-phosphate dehydrogenase	-2.42368	0.00436284	-1.07192	0.0009098	Down-Down	Concordant	hypothetical protein EZV62_020798 [Acer yangbiense]	K00036	G6PD, zwf	BP:NADP metabolic process;BP:monosaccharide metabolic process;BP:pentose-phosphate shunt;BP:generation of precursor metabolites and energy;BP:organic substance metabolic process;BP:NADPH regeneration;BP:cellular process;BP:hexose metabolic process;BP:biological_process;BP:metabolic process;BP:carbohydrate metabolic process;BP:primary metabolic process;BP:carbohydrate derivative metabolic process;…	chloroplast
Dlo_027230.1		IPR004045; Glutathione S-transferase, N-terminal	2.38572	1.18289e-06	0.636742	0.0003041	Up-Up	Concordant	glutathione transferase, partial [Dimocarpus longan]	K00799	GST, gst	BP:organonitrogen compound metabolic process;BP:cellular modified amino acid metabolic process;BP:cellular amide metabolic process;BP:cellular process;BP:cellular nitrogen compound metabolic process;BP:cellular metabolic process;BP:nitrogen compound metabolic process;BP:biological_process;BP:glutathione metabolic process;BP:sulfur compound metabolic process;BP:peptide metabolic process;BP:metabol…	cytoplasmic

## Sheet: MAPK_signaling_pathway_plant
Gene ID	Gene Name	Gene Description	mRNA_Log2FC	mRNA_Padj	Protein_Log2FC	Protein_Pvalue	Quadrant	Concordance	Protein_Description	Protein_KO_ID	Protein_KO_Name	Protein_GO_Term	Protein_Subcellular_Loc
Dlo_006450.1		IPR000778; Cytochrome b245, heavy chain	5.03387	3.16349e-11	2.0869	0.01052	Up-Up	Concordant	hypothetical protein EZV62_006363 [Acer yangbiense]	K13447	RBOH	CC:membrane;CC:integral component of membrane;CC:cellular anatomical entity;CC:cellular_component;CC:plasma membrane;CC:intrinsic component of membrane;MF:binding;MF:cation binding;MF:antioxidant activity;MF:calcium ion binding;MF:oxidoreductase activity, acting on NA;MF:ion binding;MF:NA;MF:catalytic activity;MF:oxidoreductase activity, acting on peroxide as acceptor;MF:molecular_function;MF:oxi…	cytoplasmic
Dlo_002012.1		IPR000778; Cytochrome b245, heavy chain	2.49301	1.95692e-10	1.11128	0.001171	Up-Up	Concordant	respiratory burst oxidase homolog protein D-like [Pistacia vera]	K13447	RBOH	CC:membrane;CC:integral component of membrane;CC:cellular anatomical entity;CC:cellular_component;CC:plasma membrane;CC:intrinsic component of membrane;MF:binding;MF:cation binding;MF:antioxidant activity;MF:calcium ion binding;MF:oxidoreductase activity, acting on NA;MF:ion binding;MF:NA;MF:catalytic activity;MF:oxidoreductase activity, acting on peroxide as acceptor;MF:molecular_function;MF:oxi…	cytoplasmic
Dlo_004722.1		IPR019587; Polyketide cyclase/dehydrase	-2.12523	0.00816615	-0.646104	0.0008734	Down-Down	Concordant	hypothetical protein EZV62_012553 [Acer yangbiense]	K14496	PYL	BP:regulation of primary metabolic process;BP:regulation of metabolic process;BP:regulation of phosphatase activity;BP:regulation of cellular metabolic process;BP:signal transduction;BP:regulation of phosphate metabolic process;BP:regulation of biological process;BP:abscisic acid-activated signaling pathway;BP:regulation of protein metabolic process;BP:regulation of protein serine/threonine phosp…	cytoplasmic
Dlo_027394.1		IPR011598; Myc-type, basic helix-loop-helix (bHLH) domain	1.5984	0.000160389	0.590724	0.03195	Up-Up	Concordant	hypothetical protein EZV62_023290 [Acer yangbiense]	K13422	MYC2	BP:regulation of primary metabolic process;BP:regulation of metabolic process;BP:regulation of cellular biosynthetic process;BP:regulation of cellular metabolic process;BP:regulation of biological process;BP:regulation of cellular macromolecule biosynthetic process;BP:regulation of nucleobase-containing compound metabolic process;BP:biological regulation;BP:regulation of gene expression;BP:regula…	nuclear
Dlo_000928.1		IPR000778; Cytochrome b245, heavy chain	1.54157	0.00352808	0.602984	0.000812	Up-Up	Concordant	hypothetical protein EZV62_019738 [Acer yangbiense]	K13447	RBOH	CC:membrane;CC:integral component of membrane;CC:cellular anatomical entity;CC:cellular_component;CC:plasma membrane;CC:intrinsic component of membrane;MF:binding;MF:cation binding;MF:antioxidant activity;MF:calcium ion binding;MF:oxidoreductase activity, acting on NA;MF:ion binding;MF:NA;MF:catalytic activity;MF:oxidoreductase activity, acting on peroxide as acceptor;MF:molecular_function;MF:oxi…	cytoplasmic

## Sheet: Plant_hormone_signal_transducti
Gene ID	Gene Name	Gene Description	mRNA_Log2FC	mRNA_Padj	Protein_Log2FC	Protein_Pvalue	Quadrant	Concordance	Protein_Description	Protein_KO_ID	Protein_KO_Name	Protein_GO_Term	Protein_Subcellular_Loc
Dlo_003707.1		IPR000757; Glycoside hydrolase, family 16	5.09225	5.89903e-48	2.02296	6.464e-05	Up-Up	Concordant	probable xyloglucan endotransglucosylase/hydrolase protein 23 [Pistacia vera]	K14504	TCH4	BP:metabolic process;BP:cell wall macromolecule metabolic process;BP:cellular component organization or biogenesis;BP:cell wall organization or biogenesis;BP:cellular polysaccharide metabolic process;BP:cellular carbohydrate metabolic process;BP:cellular macromolecule metabolic process;BP:organic substance metabolic process;BP:cellular component organization;BP:cell wall organization;BP:cellular …	extracellular
Dlo_007315.1		IPR001789; Signal transduction response regulator, receiver domain	-4.17995	0.0111088	-1.97963	0.0002303	Down-Down	Concordant	hypothetical protein EZV62_025087 [Acer yangbiense]	K14491	ARR-B	BP:signal transduction;BP:intracellular signal transduction;BP:phosphorelay signal transduction system;BP:regulation of biological process;BP:biological regulation;BP:cellular process;BP:regulation of cellular process;BP:biological_process;CC:intracellular organelle;CC:membrane-bounded organelle;CC:organelle;CC:nucleus;CC:cellular anatomical entity;CC:intracellular membrane-bounded organelle;CC:c…	nuclear
Dlo_003712.1		IPR000757; Glycoside hydrolase, family 16	3.05627	4.71897e-20	1.9302	2.09e-05	Up-Up	Concordant	probable xyloglucan endotransglucosylase/hydrolase protein 23 [Citrus sinensis]	K14504;K08235	TCH4;E2.4.1.207	BP:cell wall macromolecule metabolic process;BP:external encapsulating structure organization;BP:cellular component organization or biogenesis;BP:cellular polysaccharide metabolic process;BP:cellular carbohydrate metabolic process;BP:cellular macromolecule metabolic process;BP:cell wall organization;BP:cellular component organization;BP:cell wall organization or biogenesis;BP:organic substance me…	extracellular
Dlo_004722.1		IPR019587; Polyketide cyclase/dehydrase	-2.12523	0.00816615	-0.646104	0.0008734	Down-Down	Concordant	hypothetical protein EZV62_012553 [Acer yangbiense]	K14496	PYL	BP:regulation of primary metabolic process;BP:regulation of metabolic process;BP:regulation of phosphatase activity;BP:regulation of cellular metabolic process;BP:signal transduction;BP:regulation of phosphate metabolic process;BP:regulation of biological process;BP:abscisic acid-activated signaling pathway;BP:regulation of protein metabolic process;BP:regulation of protein serine/threonine phosp…	cytoplasmic
Dlo_027394.1		IPR011598; Myc-type, basic helix-loop-helix (bHLH) domain	1.5984	0.000160389	0.590724	0.03195	Up-Up	Concordant	hypothetical protein EZV62_023290 [Acer yangbiense]	K13422	MYC2	BP:regulation of primary metabolic process;BP:regulation of metabolic process;BP:regulation of cellular biosynthetic process;BP:regulation of cellular metabolic process;BP:regulation of biological process;BP:regulation of cellular macromolecule biosynthetic process;BP:regulation of nucleobase-containing compound metabolic process;BP:biological regulation;BP:regulation of gene expression;BP:regula…	nuclear

## Sheet: Porphyrin_and_chlorophyll_metab
Gene ID	Gene Name	Gene Description	mRNA_Log2FC	mRNA_Padj	Protein_Log2FC	Protein_Pvalue	Quadrant	Concordance	Protein_Description	Protein_KO_ID	Protein_KO_Name	Protein_GO_Term	Protein_Subcellular_Loc
Dlo_001436.1		IPR003251; Rubrerythrin	-1.41513	0.00949374	-1.21946	0.0004648	Down-Down	Concordant	magnesium-protoporphyrin IX monomethyl ester [oxidative] cyclase, chloroplastic [Carica papaya]	K04035	E1.14.13.81, acsF, chlE	BP:porphyrin-containing compound metabolic process;BP:porphyrin-containing compound biosynthetic process;BP:cellular biosynthetic process;BP:cellular nitrogen compound metabolic process;BP:nitrogen compound metabolic process;BP:organic cyclic compound biosynthetic process;BP:photosynthesis;BP:organic cyclic compound metabolic process;BP:chlorophyll metabolic process;BP:chlorophyll biosynthetic pr…	chloroplast
Dlo_027040.1		IPR006151; Quinate/shikimate 5-dehydrogenase/glutamyl-tRNA reductase	2.02959	9.58345e-07	-0.458532	0.002869	Up-Down	Discordant	glutamyl-tRNA reductase 1, chloroplastic [Citrus clementina]	K02492	hemA	BP:porphyrin-containing compound metabolic process;BP:porphyrin-containing compound biosynthetic process;BP:cellular biosynthetic process;BP:cellular nitrogen compound metabolic process;BP:nitrogen compound metabolic process;BP:organic cyclic compound biosynthetic process;BP:organic cyclic compound metabolic process;BP:organic substance biosynthetic process;BP:protoporphyrinogen IX biosynthetic p…	chloroplast
Dlo_022295.2		-	-1.13837	7.54172e-05	-0.643191	9.13e-05	Down-Down	Concordant	hypothetical protein EZV62_026817 [Acer yangbiense]	K03405	chlI, bchI	BP:porphyrin-containing compound metabolic process;BP:porphyrin-containing compound biosynthetic process;BP:cellular biosynthetic process;BP:cellular nitrogen compound metabolic process;BP:nitrogen compound metabolic process;BP:organic cyclic compound biosynthetic process;BP:photosynthesis;BP:organic cyclic compound metabolic process;BP:organic substance biosynthetic process;BP:chlorophyll metabo…	chloroplast

[truncated: 2 more sheets: Photosynthesis, Photosynthesis_antenna_proteins]
